# Supplementary material for: Trichlorido[(meth­yl{2-[meth­yl(2-pyridyl­meth­yl)amino]eth­yl}amino)acetonitrile]iron(III) methanol hemisolvate
Source: Acta Crystallogr Sect E Struct Rep Online. 2009 Oct 28;65(Pt 11):m1437. doi: 10.1107/S160053680904375X (PMC2971013; doi:10.1107/S160053680904375X)
Supplement: Supplementary file 2 [file e-65-m1437-Isup2.hkl]

# 
# h,k,l, Fc-squared, Fo-squared, sigma(Fo-squared) and status flag 
# 
data_I
_shelx_title ' cm0621 in C2/c' 
_shelx_refln_list_code          4 
_shelx_F_calc_maximum      340.03 
_exptl_crystal_F_000      1632.00 
_reflns_d_resolution_high  0.8400 
 
loop_ 
 _symmetry_equiv_pos_as_xyz 
 'x, y, z' 
 '-x, y, -z+1/2' 
 'x+1/2, y+1/2, z' 
 '-x+1/2, y+1/2, -z+1/2' 
 '-x, -y, -z' 
 'x, -y, z-1/2' 
 '-x+1/2, -y+1/2, -z' 
 'x+1/2, -y+1/2, z-1/2' 
 
_cell_length_a    34.2434 
_cell_length_b     7.1331 
_cell_length_c    15.4835 
_cell_angle_alpha  90.000 
_cell_angle_beta  116.733 
_cell_angle_gamma  90.000 
 
_shelx_F_squared_multiplier     1.000 
 
loop_ 
 _refln_index_h 
 _refln_index_k 
 _refln_index_l 
 _refln_F_squared_calc 
 _refln_F_squared_meas 
 _refln_F_squared_sigma 
 _refln_observed_status 
   6   0   0    29381.21    29744.12    737.68 o 
   8   0   0     2061.29     2453.15    125.04 o 
  10   0   0    86580.02    93231.02   2560.81 o 
  12   0   0    20122.91    18344.62    720.06 o 
  14   0   0      940.58     1077.30     79.45 o 
  16   0   0     6723.83     7297.92    418.10 o 
  18   0   0    13545.26    13579.01    548.90 o 
  20   0   0     1889.68     2054.94    391.01 o 
  22   0   0     5626.20     5297.48    319.60 o 
  24   0   0     4805.32     5347.41    343.38 o 
  26   0   0     1061.60     1431.32    589.63 o 
  28   0   0     6530.03     6482.83    570.97 o 
  30   0   0     7318.01     9904.54    766.34 o 
  32   0   0        2.56      939.80    505.76 o 
   5   1   0    31681.31    31587.13    289.11 o 
   7   1   0     5724.91     4690.75     65.89 o 
   9   1   0     5989.36     6355.27     78.66 o 
  11   1   0      721.14      807.66     26.91 o 
  13   1   0     1777.96     1950.88     43.39 o 
  15   1   0     7742.98     7218.33    120.57 o 
  17   1   0     6798.75     6599.64    125.53 o 
  19   1   0    10327.52    10592.85    201.78 o 
  21   1   0     5095.66     5004.46    121.19 o 
  23   1   0     4968.49     5048.39    135.33 o 
  25   1   0        3.72      -28.62     77.11 o 
  27   1   0     7688.04     7922.77    273.64 o 
  29   1   0     1647.73     1915.65    221.15 o 
  31   1   0     5699.34     5444.88    659.16 o 
  33   1   0     1701.98     1858.74    610.42 o 
   0   2   0    34924.30    38517.57    482.90 o 
   2   2   0     6364.11     6174.94     64.76 o 
   4   2   0     3339.05     2933.35     44.13 o 
   6   2   0      592.60      388.79     19.81 o 
   8   2   0    19628.29    17337.01    157.57 o 
  10   2   0    12865.81    12895.44    133.37 o 
  12   2   0    19584.15    19760.45    210.14 o 
  14   2   0    19285.61    18142.73    214.95 o 
  16   2   0     5045.03     5673.69     92.17 o 
  18   2   0     9781.35     9245.25    137.23 o 
  20   2   0     6183.57     6353.61    112.53 o 
  22   2   0    12260.29    11755.01    215.15 o 
  24   2   0      822.83     1011.89     71.57 o 
  26   2   0    15162.61    14376.71    350.62 o 
  28   2   0      281.50      354.86    145.12 o 
  30   2   0     2427.01     2180.34    189.19 o 
  32   2   0      564.90      658.23    238.00 o 
   1   3   0        8.20      190.05     31.65 o 
   3   3   0      422.25      487.18     27.90 o 
   5   3   0      474.57      488.28     27.26 o 
   7   3   0    36865.93    35220.59    308.14 o 
   9   3   0      283.71      356.96     30.05 o 
  11   3   0    26064.16    24532.63    239.85 o 
  13   3   0      310.00      155.07     38.54 o 
  15   3   0    21186.70    21108.19    229.04 o 
  17   3   0     2666.85     2815.18     64.80 o 
  19   3   0    12814.53    12261.51    169.14 o 
  21   3   0      332.34      319.43     64.31 o 
  23   3   0     9304.39     8712.55    149.57 o 
  25   3   0     4161.81     3878.33    137.82 o 
  27   3   0     3188.18     3034.95    161.48 o 
  29   3   0      213.11       91.23    173.96 o 
  31   3   0      410.41      234.72    186.54 o 
  33   3   0        7.55       51.20    235.86 o 
   0   4   0      963.42     1020.07     51.81 o 
   2   4   0      747.68      858.92     39.89 o 
   4   4   0    20659.95    20423.79    193.38 o 
   6   4   0      826.43      877.52     39.35 o 
   8   4   0    41361.53    40134.20    366.81 o 
  10   4   0    16770.15    15304.17    162.13 o 
  12   4   0     6192.85     6202.78     85.72 o 
  14   4   0     4300.35     4167.29     78.27 o 
  16   4   0     1390.76     1525.69     78.16 o 
  18   4   0        5.69      -27.88     60.56 o 
  20   4   0     6832.26     6941.78    139.83 o 
  22   4   0      655.78      805.37    111.64 o 
  24   4   0      657.38      591.26    114.80 o 
  26   4   0      878.48      957.90    152.82 o 
  28   4   0     1121.72     1519.01    237.04 o 
  30   4   0      702.79      562.89    287.96 o 
  32   4   0       26.98     -257.61    294.93 o 
   1   5   0     8917.18     9253.84    117.06 o 
   3   5   0    15106.66    14575.51    158.86 o 
   5   5   0     5858.60     5752.00     87.67 o 
   7   5   0    14732.44    14279.04    163.97 o 
   9   5   0      194.99      157.73     49.69 o 
  11   5   0    15211.42    14750.22    183.16 o 
  13   5   0     3070.76     3387.86     80.78 o 
  15   5   0     2689.97     2688.94     80.49 o 
  17   5   0     4190.14     3898.93    139.78 o 
  19   5   0     3706.53     3694.17    169.68 o 
  21   5   0     2435.17     2348.42    156.44 o 
  23   5   0     1110.50      902.50    189.23 o 
  25   5   0       26.39       46.25    220.66 o 
  27   5   0        5.41      167.76    228.39 o 
  29   5   0      939.31     1020.13    247.88 o 
   0   6   0     9366.21     9196.16    246.50 o 
   2   6   0     2368.40     2450.86     98.25 o 
   4   6   0     1735.84     1733.01     85.29 o 
   6   6   0     4510.07     5108.58    145.76 o 
   8   6   0       51.63       77.18     79.25 o 
  10   6   0      654.66      710.99     78.54 o 
  12   6   0     7000.21     7122.20    161.69 o 
  14   6   0      703.56      464.92    121.85 o 
  16   6   0     8727.99     9228.68    260.70 o 
  18   6   0     4510.19     4646.23    261.37 o 
  20   6   0      574.04      643.26    224.37 o 
  22   6   0      865.19      951.77    259.51 o 
  24   6   0       95.47       27.88    261.36 o 
   1   7   0      159.30      109.83    120.89 o 
   3   7   0     1573.18     1608.58    130.64 o 
   5   7   0      444.06      420.88    127.58 o 
   7   7   0      867.58      855.75    149.73 o 
   9   7   0      178.34      221.62    137.61 o 
  11   7   0     1944.45     1536.03    147.36 o 
  13   7   0       42.96       32.38    210.99 o 
  15   7   0     7373.16     7427.66    589.98 o 
  17   7   0     1217.16     1290.75    211.75 o 
  19   7   0     3370.81     3027.53   1172.36 o 
   0   8   0     3106.34     3504.39    390.11 o 
   2   8   0       14.29       -2.14    220.58 o 
   4   8   0     2804.01     3070.91    236.39 o 
   6   8   0       88.60      225.12    289.49 o 
   8   8   0     2781.62     2946.52    281.59 o 
  10   8   0      118.82      138.49    186.36 o 
  12   8   0      590.03      693.62    348.03 o 
 -33   1   1       78.62      -43.96    510.54 o 
 -31   1   1      558.67     1283.26    475.21 o 
 -29   1   1      179.47      583.41    230.79 o 
 -27   1   1       70.99       74.35    108.19 o 
 -25   1   1     3790.06     3902.75    116.79 o 
 -23   1   1      689.64      889.66     64.44 o 
 -21   1   1      105.85       27.54     53.40 o 
 -19   1   1       24.44       23.31     49.23 o 
 -17   1   1      331.98      280.10     38.71 o 
 -15   1   1    16252.78    17476.30    267.37 o 
 -13   1   1     5066.54     5937.23     93.39 o 
 -11   1   1     5480.50     5172.60     78.61 o 
  -9   1   1    23352.29    21130.43    232.67 o 
  -7   1   1      305.97      443.40     21.78 o 
  -5   1   1     1163.33     1016.61     17.52 o 
   3   1   1      368.60      471.50     16.37 o 
   5   1   1    25318.20    26201.13    250.74 o 
   7   1   1    56387.52    67454.34    709.34 o 
   9   1   1     2972.49     3375.10     55.51 o 
  11   1   1    26713.87    27867.80    333.54 o 
  13   1   1      177.64      204.94     32.09 o 
  15   1   1     1032.90     1112.40     46.37 o 
  17   1   1    10060.84     9630.92    144.22 o 
  19   1   1      226.48      287.06     46.09 o 
  21   1   1    18819.25    18314.36    324.19 o 
  23   1   1        5.82       13.06     71.01 o 
  25   1   1     6185.12     5758.88    164.32 o 
  27   1   1     5489.90     5445.49    287.24 o 
  29   1   1        0.50      308.13    325.26 o 
  31   1   1      335.63      793.44    586.38 o 
 -32   2   1     2194.51     1904.86    463.91 o 
 -30   2   1      450.27      538.39    190.47 o 
 -28   2   1     4068.66     4241.00    264.57 o 
 -26   2   1      394.95      434.16     98.58 o 
 -24   2   1     3044.64     2954.37    122.40 o 
 -22   2   1      971.96      968.60    101.42 o 
 -20   2   1     1343.09     1195.76     62.56 o 
 -18   2   1    17504.90    17599.21    228.41 o 
 -16   2   1     3805.16     4068.48     64.79 o 
 -14   2   1     3929.27     3896.18     61.17 o 
 -12   2   1    12105.54    12108.24    134.96 o 
 -10   2   1    36231.70    35003.81    324.38 o 
  -8   2   1     8353.25     7491.96     75.68 o 
  -6   2   1      124.81      120.44     17.70 o 
  -4   2   1    31169.19    30905.57    267.46 o 
  -2   2   1    21139.57    21612.86    195.82 o 
   0   2   1    31836.60    31072.61    287.14 o 
   2   2   1     8924.72     7932.96     80.60 o 
   4   2   1     4579.36     4879.51     52.81 o 
   6   2   1    18520.25    18567.13    171.25 o 
   8   2   1     2971.17     3421.96     44.86 o 
  10   2   1    27638.09    28043.15    273.12 o 
  12   2   1      401.12      527.94     34.88 o 
  14   2   1     2296.82     2537.39     54.83 o 
  16   2   1     2338.28     2380.80     54.36 o 
  18   2   1     4140.48     4091.93     85.36 o 
  20   2   1     5249.55     5328.66    142.21 o 
  22   2   1     4320.38     4212.91     94.71 o 
  24   2   1      377.72      372.36     73.59 o 
  26   2   1      233.23      188.59    113.24 o 
  28   2   1     2315.35     2466.83    312.28 o 
  30   2   1     1300.76     1373.25    158.36 o 
  32   2   1      256.96      221.46    192.56 o 
 -33   3   1      333.38       84.15    226.44 o 
 -31   3   1     1920.83     2080.60    202.82 o 
 -29   3   1       10.61      -42.44    135.71 o 
 -27   3   1     3066.80     3000.88    155.73 o 
 -25   3   1     2843.41     3086.97    113.55 o 
 -23   3   1        6.08       -9.41     67.15 o 
 -21   3   1     9814.65     9376.99    161.23 o 
 -19   3   1     1705.12     1529.81     73.81 o 
 -17   3   1     8453.98     8430.60    125.81 o 
 -15   3   1    15706.53    14819.15    191.59 o 
 -13   3   1     2882.65     3014.28     58.27 o 
 -11   3   1    10845.46    10840.94    111.73 o 
  -9   3   1      375.73      522.34     54.41 o 
  -7   3   1     1675.69     2153.39     93.85 o 
  -5   3   1     3048.92     2731.69     43.04 o 
  -3   3   1        2.48       34.00     24.71 o 
  -1   3   1     6444.95     6615.37     74.18 o 
   1   3   1     4287.74     4468.51     58.54 o 
   3   3   1      406.89      398.87     28.11 o 
   5   3   1       42.22       -0.63     25.22 o 
   7   3   1      353.22      175.91     28.08 o 
   9   3   1      254.47      361.91     34.85 o 
  11   3   1       22.47        0.75     30.89 o 
  13   3   1      171.53      209.24     42.93 o 
  15   3   1      147.01      185.31     42.92 o 
  17   3   1     1526.57     1473.76     62.30 o 
  19   3   1       17.93      109.75     56.22 o 
  21   3   1      508.45      654.29     71.96 o 
  23   3   1        1.17       31.71     87.17 o 
  25   3   1     1180.55     1276.12    119.99 o 
  27   3   1      274.45      367.71    150.04 o 
  29   3   1     1000.41      777.82    235.49 o 
  31   3   1       87.04        1.79    242.74 o 
  33   3   1      915.37      696.22    261.77 o 
 -32   4   1       15.74      -98.72    289.67 o 
 -30   4   1       75.05       24.08    167.48 o 
 -28   4   1      325.72      347.37    147.52 o 
 -26   4   1     4133.17     4160.43    190.05 o 
 -24   4   1     1533.39     1771.75    115.25 o 
 -22   4   1     4525.09     4136.56    130.19 o 
 -20   4   1      284.40      244.37     73.95 o 
 -18   4   1     1859.54     1935.81     77.57 o 
 -16   4   1     8152.39     7842.33    134.71 o 
 -14   4   1      273.64      263.81     45.20 o 
 -12   4   1    10013.58     9305.91    117.10 o 
 -10   4   1       63.61      106.70     53.18 o 
  -8   4   1      136.93      163.58     37.01 o 
  -6   4   1     3816.54     3593.24     62.63 o 
  -4   4   1     3546.70     3226.66     54.44 o 
  -2   4   1     4529.30     4348.82     63.85 o 
   0   4   1        2.97       37.93     34.67 o 
   2   4   1     1682.30     1819.82     45.54 o 
   4   4   1     1257.56     1297.80     44.13 o 
   6   4   1      235.07      149.56     36.78 o 
   8   4   1     7893.48     7765.43     94.38 o 
  10   4   1     7709.99     7365.32     96.91 o 
  12   4   1       72.36      -46.14     46.14 o 
  14   4   1      240.53      262.72     59.72 o 
  16   4   1      173.48      170.86     62.54 o 
  18   4   1     1167.48     1256.94     86.64 o 
  20   4   1     4933.05     5319.60    161.91 o 
  22   4   1      142.59       79.68    109.42 o 
  24   4   1      510.32      363.41    146.62 o 
  26   4   1       20.11       64.07    153.92 o 
  28   4   1        5.46      110.02    189.52 o 
  30   4   1      901.04     1245.30    322.88 o 
 -29   5   1       37.53       33.74    228.95 o 
 -27   5   1      619.46      574.99    223.56 o 
 -25   5   1       93.05      130.22    179.22 o 
 -23   5   1     1769.25     1809.25    149.36 o 
 -21   5   1     1346.17     1162.50    140.05 o 
 -19   5   1     2522.47     2538.07    135.27 o 
 -17   5   1     4283.50     4036.93    105.58 o 
 -15   5   1       93.79       -2.56     68.90 o 
 -13   5   1       83.66       79.92     64.06 o 
 -11   5   1      185.47      329.75     52.71 o 
  -9   5   1      299.67      238.76     54.44 o 
  -7   5   1      507.52      492.96     54.13 o 
  -5   5   1     2857.62     2549.84     65.80 o 
  -3   5   1        7.09       44.56     50.14 o 
  -1   5   1     1885.47     2223.87     81.89 o 
   1   5   1       11.03       84.73     50.37 o 
   3   5   1     1375.26     1492.16     60.88 o 
   5   5   1      720.78      668.91     54.79 o 
   7   5   1      673.32      877.77     58.01 o 
   9   5   1       20.94       59.41     51.85 o 
  11   5   1        3.95       14.14     58.87 o 
  13   5   1      307.25      280.90     64.46 o 
  15   5   1      738.43      731.58     69.66 o 
  17   5   1      118.23       26.25    101.83 o 
  19   5   1        1.49       74.01    125.57 o 
  21   5   1      129.74      -16.56    145.64 o 
  23   5   1     1087.99      803.27    195.04 o 
  25   5   1      500.76      302.22    228.41 o 
  27   5   1       71.88      -79.72    241.02 o 
 -26   6   1      534.38      702.65    331.36 o 
 -24   6   1      196.04      151.27    261.63 o 
 -22   6   1     1060.16      852.77    226.38 o 
 -20   6   1     1470.17     1235.88    219.34 o 
 -18   6   1      257.62      176.41    113.14 o 
 -16   6   1     1428.22     1514.69    133.00 o 
 -14   6   1      901.22     1123.31    125.61 o 
 -12   6   1     2277.56     2600.64    112.71 o 
 -10   6   1     2671.51     2890.59    100.78 o 
  -8   6   1     3222.58     3348.98    112.28 o 
  -6   6   1     3271.90     3187.41    103.98 o 
  -4   6   1      339.19      446.33     83.72 o 
  -2   6   1       12.19       88.36     73.36 o 
   0   6   1     1925.48     1718.41     85.57 o 
   2   6   1      851.01      884.05     81.41 o 
   4   6   1     1519.83     1434.49     87.62 o 
   6   6   1     1120.33     1182.21     87.69 o 
   8   6   1      131.17       65.19     85.75 o 
  10   6   1       57.32       20.21     79.08 o 
  12   6   1      220.53      105.63    106.62 o 
  14   6   1       31.30       46.12    119.74 o 
  16   6   1       33.93       44.04    116.60 o 
  18   6   1      103.08        7.82    194.61 o 
  20   6   1      129.41      280.50    223.34 o 
  22   6   1       92.70     -119.33    261.27 o 
  24   6   1      687.63      696.24    337.69 o 
 -21   7   1      397.47     1040.16    720.85 o 
 -19   7   1       14.18      -67.53    171.77 o 
 -17   7   1        1.14     -236.33    236.33 o 
 -15   7   1     1198.73     1113.00    223.63 o 
 -13   7   1        2.69       32.18    204.43 o 
 -11   7   1     2494.09     2641.98    150.54 o 
  -9   7   1        0.14      -27.79    136.03 o 
  -7   7   1      613.17      538.25    140.65 o 
  -5   7   1     1706.53     1706.07    139.63 o 
  -3   7   1       63.39      103.91    121.26 o 
  -1   7   1      600.05      729.11    122.23 o 
   1   7   1        9.80       47.24    118.59 o 
   3   7   1      471.81      470.18    123.20 o 
   5   7   1      360.52      428.25    128.64 o 
   7   7   1      400.52      420.33    131.12 o 
   9   7   1      158.61       47.89    136.64 o 
  11   7   1       87.84      217.38    207.17 o 
  13   7   1      466.32      367.34    218.16 o 
  15   7   1      458.09      557.11    248.41 o 
  17   7   1      921.45      602.18    195.86 o 
  19   7   1       15.98      406.64    453.64 o 
 -12   8   1        8.39      243.50    343.88 o 
 -10   8   1      341.60      312.12    206.30 o 
  -8   8   1     2689.72     3052.08    294.84 o 
  -6   8   1       80.95      -38.64    257.30 o 
  -4   8   1     1206.66     1373.21    237.51 o 
  -2   8   1      253.10      320.68    246.53 o 
   0   8   1      142.19       77.71    250.69 o 
   2   8   1     2877.76     3048.19    249.33 o 
   4   8   1        4.26       58.29    223.10 o 
   6   8   1     2671.93     2320.80    422.18 o 
   8   8   1        1.72     -102.46    269.04 o 
  10   8   1       86.52     -144.19    386.73 o 
 -32   0   2       44.64      663.41    388.09 o 
 -30   0   2     3949.72     4834.33    478.80 o 
 -28   0   2      496.05      707.90    248.34 o 
 -26   0   2     3516.96     3169.72    279.58 o 
 -24   0   2     5211.88     6334.16    345.09 o 
 -22   0   2    16264.18    17393.38   1023.67 o 
 -20   0   2    31536.11    32342.09   1166.09 o 
 -18   0   2    27989.60    29415.13    844.32 o 
 -16   0   2     1278.51     1200.97    154.80 o 
 -14   0   2     4455.98     4851.76    137.08 o 
 -12   0   2     3400.36     3255.77    126.98 o 
 -10   0   2     1124.63      754.97     33.81 o 
  -8   0   2     5036.41     5383.86    105.66 o 
  -6   0   2   115618.77   126921.59   1626.61 o 
   2   0   2    23094.72    27937.27    361.08 o 
   4   0   2    10257.41     9499.21    140.54 o 
   6   0   2     7519.08     7777.23    132.23 o 
   8   0   2     7118.39     7735.13    134.63 o 
  10   0   2    12989.80    11910.65    221.86 o 
  12   0   2      319.46      215.01     46.32 o 
  14   0   2     4568.33     4565.55    114.14 o 
  16   0   2     5250.06     5192.40    143.24 o 
  18   0   2     9744.49     9304.91    223.36 o 
  20   0   2     1777.77     2197.95    118.09 o 
  22   0   2      320.26      334.54     91.89 o 
  24   0   2      198.18       90.60    164.33 o 
  26   0   2       83.50      -35.46    429.66 o 
  28   0   2    24812.95    26002.77   1483.28 o 
  30   0   2      554.41     1019.38    279.88 o 
  32   0   2    12173.74    10822.42    735.40 o 
 -35   1   2     1403.53     1602.54    578.81 o 
 -33   1   2     1495.24     1388.31    508.15 o 
 -31   1   2        1.08      -15.20    196.61 o 
 -29   1   2     5173.79     5123.49    221.60 o 
 -27   1   2     1580.09     1342.30    110.96 o 
 -25   1   2    15560.10    14957.13    293.21 o 
 -23   1   2       15.98       -2.12     55.98 o 
 -21   1   2    20035.98    18955.10    329.71 o 
 -19   1   2     2242.60     2252.33     65.56 o 
 -17   1   2    33534.45    32189.42    500.42 o 
 -15   1   2       65.55      104.46     38.05 o 
 -13   1   2    39588.62    38930.55    424.25 o 
 -11   1   2      742.06      649.23     31.85 o 
  -9   1   2     2460.17     2886.37     46.09 o 
  -7   1   2      328.69      525.54     21.32 o 
  -5   1   2    12202.51    12694.91    115.90 o 
  -3   1   2    32971.68    33898.72    316.12 o 
  -1   1   2    16582.35    17040.88    164.41 o 
   1   1   2    63079.98    65347.63    591.14 o 
   3   1   2    14222.14    16762.04    153.62 o 
   5   1   2      384.94      628.27     21.29 o 
   7   1   2    14447.02    15002.75    170.88 o 
   9   1   2    26858.56    27494.89    303.39 o 
  11   1   2    11699.54    12688.11    148.47 o 
  13   1   2    11794.68    11995.19    147.40 o 
  15   1   2     2088.53     1908.09     53.64 o 
  17   1   2     1968.91     2230.49     69.79 o 
  19   1   2     1575.72     1596.45     61.89 o 
  21   1   2       15.45       49.02     59.69 o 
  23   1   2     2895.97     2875.33     94.80 o 
  25   1   2     3115.81     3077.08    125.45 o 
  27   1   2     2608.60     2744.65    194.14 o 
  29   1   2     3888.09     4231.58    403.81 o 
  31   1   2     4472.86     4331.09    422.88 o 
 -32   2   2     4748.26     5037.21    384.66 o 
 -30   2   2      616.87      520.32    145.47 o 
 -28   2   2     9235.48     9347.03    236.19 o 
 -26   2   2     2552.59     2481.73     96.32 o 
 -24   2   2     4040.09     4154.46    103.60 o 
 -22   2   2     5453.65     5616.33     97.69 o 
 -20   2   2     4890.51     4506.97     85.55 o 
 -18   2   2     4221.10     4457.78     77.99 o 
 -16   2   2     5951.14     5860.64     88.55 o 
 -14   2   2     5574.41     5776.06     78.08 o 
 -12   2   2     3608.38     3810.95     51.75 o 
 -10   2   2     7083.32     6835.02     82.26 o 
  -8   2   2     9128.87     8471.76     89.55 o 
  -6   2   2      692.27      866.83     27.51 o 
  -4   2   2    17407.88    17152.99    161.53 o 
  -2   2   2      159.55      234.77     25.66 o 
   0   2   2    28164.16    28583.33    275.87 o 
   2   2   2    98764.38    95642.68    850.60 o 
   4   2   2    33990.27    33651.12    305.86 o 
   6   2   2    54167.29    56393.66    506.74 o 
   8   2   2    33752.98    32268.58    295.11 o 
  10   2   2    28187.56    30796.90    305.93 o 
  12   2   2     3143.31     3127.26     58.34 o 
  14   2   2    13423.25    13658.62    176.53 o 
  16   2   2    12121.45    12458.62    163.99 o 
  18   2   2     8937.05     8323.70    137.22 o 
  20   2   2     8933.80     8422.63    136.45 o 
  22   2   2        5.57       -7.70     59.69 o 
  24   2   2    11723.88    11008.00    260.39 o 
  26   2   2      469.46      492.53    252.45 o 
  28   2   2     1062.52     1074.17    168.12 o 
  30   2   2       20.50      -68.97    165.12 o 
  32   2   2      323.46      223.49    184.28 o 
 -35   3   2        5.44       70.36    398.64 o 
 -33   3   2     1193.03     1084.82    187.87 o 
 -31   3   2     2264.28     2361.21    201.34 o 
 -29   3   2     2796.21     2520.24    152.58 o 
 -27   3   2    10082.17    10112.96    256.13 o 
 -25   3   2     3848.09     4277.03    121.80 o 
 -23   3   2        2.33      -17.79     66.18 o 
 -21   3   2     2762.35     2755.71     74.75 o 
 -19   3   2     1366.66     1374.59     68.56 o 
 -17   3   2     3779.71     4103.81     75.02 o 
 -15   3   2       10.77       86.07     42.36 o 
 -13   3   2    11078.84     9983.32    113.77 o 
 -11   3   2    10275.47    10425.63    113.48 o 
  -9   3   2    12731.13    12051.24    118.97 o 
  -7   3   2    17317.39    15191.77    145.31 o 
  -5   3   2     2257.95     2208.84     39.73 o 
  -3   3   2     2072.05     2305.89     47.16 o 
  -1   3   2      145.39       61.70     27.60 o 
   1   3   2    13306.45    12969.10    131.21 o 
   3   3   2      109.16      117.72     28.34 o 
   5   3   2    76442.65    74537.74    637.16 o 
   7   3   2       91.48      347.37     31.76 o 
   9   3   2    18466.00    17649.32    176.63 o 
  11   3   2     4672.92     4239.70     64.63 o 
  13   3   2     9734.75    10003.53    130.01 o 
  15   3   2     4663.93     4654.50     85.25 o 
  17   3   2    16570.61    15801.45    207.57 o 
  19   3   2        4.24        0.73     61.03 o 
  21   3   2    28203.93    27175.11    382.42 o 
  23   3   2     2277.88     2756.24    166.07 o 
  25   3   2     1857.77     1684.08    132.35 o 
  27   3   2      730.30      536.94    167.67 o 
  29   3   2      218.37      311.40    252.52 o 
  31   3   2       67.70      222.31    265.50 o 
 -32   4   2     3006.38     2627.95    376.86 o 
 -30   4   2      119.09      234.65    173.02 o 
 -28   4   2     2986.39     3016.02    175.76 o 
 -26   4   2      678.09      825.01    141.59 o 
 -24   4   2     2230.26     2156.87    115.96 o 
 -22   4   2       19.25       -5.77     74.39 o 
 -20   4   2      342.67      318.03     73.86 o 
 -18   4   2     3359.29     3094.92     86.93 o 
 -16   4   2     3046.91     2858.44     70.11 o 
 -14   4   2    21218.92    20793.69    227.53 o 
 -12   4   2     4549.95     3976.07     68.02 o 
 -10   4   2    76686.13    74125.61    670.47 o 
  -8   4   2     4443.33     4760.13     85.97 o 
  -6   4   2    32637.98    32049.32    296.51 o 
  -4   4   2     2310.18     2362.29     62.78 o 
  -2   4   2     9112.43     8649.53    102.62 o 
   0   4   2    15039.54    14475.74    153.56 o 
   2   4   2     5446.84     5021.55     72.16 o 
   4   4   2     1893.30     2378.27     52.68 o 
   6   4   2     1589.01     1801.42     47.59 o 
   8   4   2     5619.47     5585.82     81.83 o 
  10   4   2      972.35     1095.99     54.25 o 
  12   4   2     5562.04     5646.19     95.66 o 
  14   4   2     1074.75     1135.45     68.49 o 
  16   4   2     1344.30     1600.93     76.12 o 
  18   4   2     4856.14     4860.06    173.78 o 
  20   4   2     5539.68     5626.74    164.10 o 
  22   4   2      849.83      725.79    125.66 o 
  24   4   2     2759.43     2554.76    161.90 o 
  26   4   2        0.15       20.93    183.04 o 
  28   4   2      244.72      152.23    169.01 o 
 -31   5   2      737.06      538.65    243.41 o 
 -29   5   2      529.60      346.03    226.94 o 
 -27   5   2        1.17      140.68    213.69 o 
 -25   5   2      846.94      565.86    181.10 o 
 -23   5   2      145.12      163.98    136.01 o 
 -21   5   2     2578.04     2524.02    140.34 o 
 -19   5   2     1830.64     1566.70    121.19 o 
 -17   5   2     2895.24     2869.62    114.20 o 
 -15   5   2     9710.30     9788.14    145.98 o 
 -13   5   2     8732.93     8728.42    146.67 o 
 -11   5   2     5119.36     4914.46     86.94 o 
  -9   5   2    17385.49    16940.70    193.71 o 
  -7   5   2     4525.51     4744.12     84.88 o 
  -5   5   2    27952.62    27816.50    288.43 o 
  -3   5   2     3216.52     3354.83     74.25 o 
  -1   5   2    21799.59    21565.29    236.47 o 
   1   5   2       71.93      178.12     52.41 o 
   3   5   2     3376.19     3878.06     77.12 o 
   5   5   2       90.01       22.84     52.32 o 
   7   5   2      205.21      118.25     55.24 o 
   9   5   2     2772.28     2826.36     74.57 o 
  11   5   2     1273.75     1165.72     73.52 o 
  13   5   2     3820.80     3997.10    101.94 o 
  15   5   2     3634.59     3486.32    111.73 o 
  17   5   2     5141.12     5453.04    181.66 o 
  19   5   2      763.99      789.70    152.82 o 
  21   5   2     3540.90     3447.73    211.54 o 
  23   5   2       97.91      141.96    198.14 o 
  25   5   2     1354.73     1290.13    256.74 o 
  27   5   2      582.65      596.77    264.01 o 
 -26   6   2       43.39      116.52    316.42 o 
 -24   6   2     2070.15     1914.37    267.94 o 
 -22   6   2     1481.60     1539.69    230.25 o 
 -20   6   2     3437.31     3247.53    403.23 o 
 -18   6   2     5579.22     5689.76    313.48 o 
 -16   6   2      189.91      181.34    120.58 o 
 -14   6   2     2497.11     2705.31    132.00 o 
 -12   6   2      108.53      126.03     75.77 o 
 -10   6   2      224.05      182.10     83.96 o 
  -8   6   2     2069.64     2004.25     92.63 o 
  -6   6   2     9468.77     9115.99    157.44 o 
  -4   6   2      402.01      544.98     83.66 o 
  -2   6   2    14580.77    14517.57    246.39 o 
   0   6   2      706.73      693.29     85.66 o 
   2   6   2      638.78      643.25     82.40 o 
   4   6   2      110.58       87.78     80.07 o 
   6   6   2     1721.64     1634.43     89.06 o 
   8   6   2      540.46      468.68     91.25 o 
  10   6   2     8131.48     8329.24    171.74 o 
  12   6   2     8012.38     8162.01    191.43 o 
  14   6   2     1071.45     1133.91    131.81 o 
  16   6   2     9526.15     9486.54    248.54 o 
  18   6   2       55.73     -220.23    220.23 o 
  20   6   2     1072.61     1030.30    270.37 o 
  22   6   2     1032.44      721.50    273.60 o 
 -21   7   2     1453.25      943.37    457.39 o 
 -19   7   2      312.88      327.14    193.90 o 
 -17   7   2     2656.08     3074.65    280.36 o 
 -15   7   2      120.35      135.72    210.61 o 
 -13   7   2       42.49      123.06    192.77 o 
 -11   7   2      380.53      186.38    138.76 o 
  -9   7   2      624.10      465.83    143.44 o 
  -7   7   2      546.39      605.80    141.39 o 
  -5   7   2      633.18      686.12    134.13 o 
  -3   7   2     6426.55     6444.22    186.33 o 
  -1   7   2       14.02       89.33    118.24 o 
   1   7   2     6488.98     6960.54    187.07 o 
   3   7   2       68.34      125.18    129.62 o 
   5   7   2     2756.68     2771.94    154.54 o 
   7   7   2      487.59      378.71    136.25 o 
   9   7   2     6623.53     6557.35    266.66 o 
  11   7   2      183.47      367.89    215.88 o 
  13   7   2    12559.88    12354.15    410.07 o 
  15   7   2      145.91      234.99    277.97 o 
  17   7   2     2846.04     2714.91    444.76 o 
 -12   8   2       33.00      -41.73    222.75 o 
 -10   8   2     1122.44      776.82    250.95 o 
  -8   8   2       42.36       21.37    240.98 o 
  -6   8   2     1673.64     1304.55    300.62 o 
  -4   8   2       26.74       11.31    212.78 o 
  -2   8   2     1825.84     2274.56    272.52 o 
   0   8   2     1919.81     2255.81    281.87 o 
   2   8   2     2452.88     2947.12    317.20 o 
   4   8   2     1975.54     2118.36    268.96 o 
   6   8   2     2285.36     2474.05    341.87 o 
   8   8   2      373.90      516.70    212.52 o 
 -35   1   3       11.07     -123.52    514.39 o 
 -33   1   3     2281.74     1585.41    486.77 o 
 -31   1   3     1038.19     1176.26    182.06 o 
 -29   1   3     3354.90     3228.56    158.32 o 
 -27   1   3     4810.59     4887.88    147.08 o 
 -25   1   3     1524.45     1463.85     75.39 o 
 -23   1   3        5.90      -57.60     57.60 o 
 -21   1   3    12938.25    12675.17    193.50 o 
 -19   1   3     2086.46     2007.39     63.56 o 
 -17   1   3    29249.27    27826.11    381.65 o 
 -15   1   3    12119.28    13526.61    154.82 o 
 -13   1   3     5455.74     5026.68     65.70 o 
 -11   1   3    29134.81    28801.96    294.30 o 
  -9   1   3     2029.16     2279.55     30.63 o 
  -7   1   3    88821.80    85175.70    731.19 o 
  -5   1   3     2077.22     1407.14     26.50 o 
  -3   1   3    37264.73    34761.36    318.55 o 
  -1   1   3     5201.50     5306.54     59.38 o 
   1   1   3        0.61      514.15     27.19 o 
   3   1   3    11603.28     9886.46     96.89 o 
   5   1   3     9790.69     9289.04    100.10 o 
   7   1   3     9885.36    10075.11    112.75 o 
   9   1   3     5399.69     6553.84     83.39 o 
  11   1   3      419.75      622.75     41.56 o 
  13   1   3     1411.02     1306.23     51.62 o 
  15   1   3     4981.09     4750.69     78.74 o 
  17   1   3      234.90      132.77     44.89 o 
  19   1   3     5393.97     5494.32    120.65 o 
  21   1   3     1127.23     1123.75     62.77 o 
  23   1   3       34.59       86.27     80.85 o 
  25   1   3     4934.09     4981.09    211.43 o 
  27   1   3        0.20      207.95    137.01 o 
  29   1   3      214.13     -209.45    336.82 o 
 -34   2   3      704.25     1076.33    585.58 o 
 -32   2   3       90.72      141.74    218.54 o 
 -30   2   3     2326.63     2616.04    367.04 o 
 -28   2   3     4667.63     4471.41    144.61 o 
 -26   2   3      462.50      476.80     58.05 o 
 -24   2   3      431.86      464.31     61.81 o 
 -22   2   3      556.41      692.23     50.59 o 
 -20   2   3    16260.47    14594.46    190.60 o 
 -18   2   3     4114.64     3930.95     74.12 o 
 -16   2   3     1956.92     2034.69     46.40 o 
 -14   2   3      781.15      911.76     31.73 o 
 -12   2   3     1353.19     1273.32     28.79 o 
 -10   2   3    36000.72    35289.77    327.75 o 
  -8   2   3     6692.75     7196.53     76.47 o 
  -6   2   3    14841.84    13868.62    137.38 o 
  -4   2   3      135.66      148.61     22.49 o 
  -2   2   3    14657.81    14389.08    144.23 o 
   0   2   3    92131.28    91034.35    856.06 o 
   2   2   3    17812.19    18284.27    173.40 o 
   4   2   3     3540.54     3628.01     52.26 o 
   6   2   3     4644.37     4858.56     62.32 o 
   8   2   3    10586.96    10670.10    111.96 o 
  10   2   3     2419.25     1944.73     49.74 o 
  12   2   3      257.74      462.38     43.76 o 
  14   2   3        0.67       68.53     46.99 o 
  16   2   3      354.09      340.26     50.83 o 
  18   2   3     4637.85     4733.92     86.25 o 
  20   2   3      475.20      460.08     66.49 o 
  22   2   3       23.51       55.47     76.92 o 
  24   2   3     1608.05     1549.77    134.18 o 
  26   2   3     1164.93     1329.68    183.74 o 
  28   2   3     5212.18     5297.41    334.31 o 
  30   2   3       17.17      176.08    234.68 o 
 -35   3   3      187.26      367.66    333.30 o 
 -33   3   3      404.29      347.19    179.37 o 
 -31   3   3      201.71      109.76    168.14 o 
 -29   3   3       40.88      123.44    128.37 o 
 -27   3   3      126.45      115.69     89.67 o 
 -25   3   3      858.53      679.21     76.82 o 
 -23   3   3      410.37      294.48     58.51 o 
 -21   3   3       85.76       28.15     52.75 o 
 -19   3   3     2989.79     3099.97     84.55 o 
 -17   3   3     1418.78     1640.15     54.47 o 
 -15   3   3        3.78      167.97     47.71 o 
 -13   3   3     1190.12     1307.65     43.88 o 
 -11   3   3      743.77     1064.24     42.62 o 
  -9   3   3     6386.15     6497.74     73.62 o 
  -7   3   3      768.80      879.79     32.10 o 
  -5   3   3      136.71       99.66     28.71 o 
  -3   3   3    16265.56    16062.31    161.32 o 
  -1   3   3     6182.49     6181.79     78.43 o 
   1   3   3     5562.72     6120.48     76.73 o 
   3   3   3      557.13      790.04     38.35 o 
   5   3   3     1518.27     1394.35     41.72 o 
   7   3   3    14573.55    14068.50    150.16 o 
   9   3   3        8.12      -37.89     37.89 o 
  11   3   3     9507.20     9531.82    121.86 o 
  13   3   3     1533.17     1714.18     60.40 o 
  15   3   3     3226.99     3397.02     80.87 o 
  17   3   3     8372.99     8475.31    142.03 o 
  19   3   3        1.14       26.13     74.17 o 
  21   3   3     4719.21     4419.67    141.38 o 
  23   3   3        3.45      -72.83    115.59 o 
  25   3   3      676.62      726.60    131.66 o 
  27   3   3      806.11      639.35    202.35 o 
  29   3   3       93.29      108.73    274.43 o 
 -34   4   3      729.63      685.08    298.33 o 
 -32   4   3      224.17       98.91    278.04 o 
 -30   4   3      191.77      143.77    177.02 o 
 -28   4   3       78.14      -67.12    138.58 o 
 -26   4   3      299.57       14.50    107.16 o 
 -24   4   3      108.59       33.88     99.74 o 
 -22   4   3      276.66      121.47     78.32 o 
 -20   4   3     2432.69     2479.95     81.95 o 
 -18   4   3     1104.23     1106.88     73.07 o 
 -16   4   3       25.06       33.24     48.25 o 
 -14   4   3      346.09      437.64     50.13 o 
 -12   4   3     1010.49     1121.19     51.50 o 
 -10   4   3     2264.53     2401.25     78.98 o 
  -8   4   3    14448.02    13786.13    141.95 o 
  -6   4   3        2.89       52.74     39.65 o 
  -4   4   3     4793.18     4328.76     67.75 o 
  -2   4   3      274.19      299.37     39.60 o 
   0   4   3     5367.49     5703.27     86.84 o 
   2   4   3     1047.81     1071.18     45.43 o 
   4   4   3      165.19      176.25     40.03 o 
   6   4   3    12648.60    13012.88    144.68 o 
   8   4   3       21.36      100.93     48.95 o 
  10   4   3     2539.87     2591.09     67.63 o 
  12   4   3      516.20      533.05     55.51 o 
  14   4   3        1.24       11.78     68.66 o 
  16   4   3     2003.44     2200.85     95.23 o 
  18   4   3       12.26       55.16     99.30 o 
  20   4   3      894.54      809.39    136.46 o 
  22   4   3      547.88      436.12    135.58 o 
  24   4   3       58.19       49.15    194.75 o 
  26   4   3     1784.87     2234.17    202.85 o 
  28   4   3       99.56       40.02    197.58 o 
 -31   5   3      140.17      243.72    234.24 o 
 -29   5   3        4.36     -159.16    222.40 o 
 -27   5   3        1.02       77.18    212.95 o 
 -25   5   3     3214.46     3327.62    168.03 o 
 -23   5   3      257.17      400.04    138.78 o 
 -21   5   3       72.90      254.97    119.94 o 
 -19   5   3       48.00      -22.26    100.71 o 
 -17   5   3       91.65      190.14     72.22 o 
 -15   5   3      116.86      113.27     66.63 o 
 -13   5   3      568.81      520.70     63.38 o 
 -11   5   3      546.82      492.99     56.15 o 
  -9   5   3      506.84      469.52     56.92 o 
  -7   5   3       41.16       58.58     54.85 o 
  -5   5   3      670.96      579.69     55.91 o 
  -3   5   3     5012.39     5377.06     95.44 o 
  -1   5   3      468.16      560.61     56.72 o 
   1   5   3     4347.99     4171.18     80.45 o 
   3   5   3     5185.24     5369.92    114.62 o 
   5   5   3      727.94      862.14     59.16 o 
   7   5   3     1510.29     1444.87     65.31 o 
   9   5   3      762.84      649.63     69.93 o 
  11   5   3     3191.62     3250.33     98.27 o 
  13   5   3      249.96      268.17     81.66 o 
  15   5   3        1.97        7.08    110.08 o 
  17   5   3     2949.69     3141.23    179.11 o 
  19   5   3       96.39      -92.61    173.05 o 
  21   5   3      615.73      660.76    202.03 o 
  23   5   3      697.58      737.44    280.77 o 
  25   5   3       43.97      258.02    303.51 o 
 -28   6   3      851.29     1238.91    343.70 o 
 -26   6   3        1.24      103.85    257.45 o 
 -24   6   3       73.83      198.18    231.82 o 
 -22   6   3     1764.19     1756.08    232.97 o 
 -20   6   3       51.00      183.22    141.32 o 
 -18   6   3       18.70      -21.96    120.12 o 
 -16   6   3      660.06      525.76    124.03 o 
 -14   6   3      225.04      137.83    107.32 o 
 -12   6   3     7233.14     7194.56    149.27 o 
 -10   6   3     1608.72     1711.20     93.02 o 
  -8   6   3     1887.89     1989.57    101.73 o 
  -6   6   3        1.04      -58.17     82.53 o 
  -4   6   3     2194.91     2159.10    103.84 o 
  -2   6   3     2873.88     3051.74    131.50 o 
   0   6   3     2181.37     2314.29    106.04 o 
   2   6   3     1295.46     1141.70     94.34 o 
   4   6   3       24.75      -79.33     79.33 o 
   6   6   3     2823.15     3028.14    105.19 o 
   8   6   3      925.91      858.65     95.87 o 
  10   6   3     1858.43     1903.63    142.01 o 
  12   6   3      574.14      463.78    128.89 o 
  14   6   3       71.38       55.43    130.16 o 
  16   6   3      522.78      351.09    220.69 o 
  18   6   3      441.76      483.65    235.28 o 
  20   6   3     1964.74     1934.39    287.06 o 
  22   6   3      544.14      113.97    424.22 o 
 -21   7   3      208.42     -302.61    414.53 o 
 -19   7   3      218.26       84.03    212.21 o 
 -17   7   3        1.32     -100.34    216.91 o 
 -15   7   3      669.14      736.06    220.86 o 
 -13   7   3      108.90      296.72    144.27 o 
 -11   7   3        4.00     -110.08    143.54 o 
  -9   7   3      763.31      733.48    160.50 o 
  -7   7   3       77.83      105.11    135.17 o 
  -5   7   3      854.16      967.25    138.64 o 
  -3   7   3       10.64        1.92    125.21 o 
  -1   7   3      289.73      209.01    127.71 o 
   1   7   3      178.11      124.53    128.17 o 
   3   7   3      616.02      435.51    127.99 o 
   5   7   3      305.46      294.47    134.84 o 
   7   7   3     1267.98     1353.04    157.48 o 
   9   7   3       30.43     -214.42    214.42 o 
  11   7   3      282.28       68.63    228.82 o 
  13   7   3       28.78      -72.86    281.09 o 
  15   7   3       22.93      -36.95    208.43 o 
 -12   8   3     1711.61     1879.63    249.67 o 
 -10   8   3        0.53     -272.90    272.90 o 
  -8   8   3       77.59      280.48    255.83 o 
  -6   8   3      410.56      637.45    246.51 o 
  -4   8   3       47.67       -7.63    282.25 o 
  -2   8   3     1838.95     1561.44    274.88 o 
   0   8   3      266.51      219.80    231.60 o 
   2   8   3       64.90       10.27    245.12 o 
   4   8   3       13.40      215.39    274.68 o 
   6   8   3       86.76      -49.05    286.99 o 
 -32   0   4       28.69      329.25    338.94 o 
 -30   0   4      735.73      819.73    333.50 o 
 -28   0   4      257.20      127.80    130.56 o 
 -26   0   4    10049.07     9819.41    454.39 o 
 -24   0   4    20946.95    20086.13    543.28 o 
 -22   0   4    21316.91    21406.83    405.10 o 
 -20   0   4    64243.63    67280.66   1224.79 o 
 -18   0   4      242.39     1001.27     68.09 o 
 -16   0   4    57088.55    55314.10    850.03 o 
 -14   0   4      219.07      574.33     45.03 o 
 -12   0   4      613.66     1067.64     34.67 o 
 -10   0   4    71276.61    69347.26    861.89 o 
  -8   0   4     3057.76     3203.55     56.78 o 
  -6   0   4     7150.60     5629.59     91.89 o 
  -4   0   4       26.07      437.34     34.71 o 
  -2   0   4     8766.85     7445.49    107.43 o 
   0   0   4    57103.04    59440.41    797.62 o 
   2   0   4     9878.79    10742.36    154.14 o 
   4   0   4       62.58      -29.17     29.17 o 
   6   0   4    42085.45    45846.05    674.01 o 
   8   0   4    19111.02    20981.24    320.99 o 
  10   0   4    89107.53    93919.19   1432.94 o 
  12   0   4     2370.86     2786.94    149.29 o 
  14   0   4    15618.39    15502.34    295.03 o 
  16   0   4      233.96      384.00     74.36 o 
  18   0   4     1163.82     1204.75     82.12 o 
  20   0   4     1902.93     1956.16    101.49 o 
  22   0   4     2431.11     2758.26    151.68 o 
  24   0   4     1939.51     2201.35    171.25 o 
  26   0   4    18944.71    17897.38    563.92 o 
  28   0   4     1830.36     2360.41    495.33 o 
 -35   1   4     1854.01     1914.13    521.03 o 
 -33   1   4        1.14      -35.59    428.99 o 
 -31   1   4      892.10     1106.08    176.40 o 
 -29   1   4      260.06      247.48     80.30 o 
 -27   1   4     4457.91     4243.92    118.46 o 
 -25   1   4      124.34      190.86     58.79 o 
 -23   1   4    22233.52    21880.05    296.24 o 
 -21   1   4    11696.33    11373.20    175.21 o 
 -19   1   4    27556.96    25974.04    311.66 o 
 -17   1   4     4463.14     4124.46     76.80 o 
 -15   1   4    19343.46    18800.07    198.39 o 
 -13   1   4      363.64      394.66     23.53 o 
 -11   1   4    64059.96    61999.20    545.07 o 
  -9   1   4     9577.25     8939.37     87.05 o 
  -7   1   4     2786.57     2466.66     37.57 o 
  -5   1   4    15415.80    13740.90    130.05 o 
  -3   1   4     3347.58     3232.94     42.85 o 
  -1   1   4      225.22      302.92     20.81 o 
   1   1   4       60.34       63.89     23.80 o 
   3   1   4    39584.18    41308.46    379.47 o 
   5   1   4       64.14       23.76     25.18 o 
   7   1   4    53159.68    58693.74    570.13 o 
   9   1   4        6.65       -4.90     34.70 o 
  11   1   4    35170.68    35711.18    418.22 o 
  13   1   4      419.95      457.38     43.87 o 
  15   1   4     8289.22     8225.72    129.88 o 
  17   1   4      146.84       80.89     52.37 o 
  19   1   4     2707.38     3022.54     84.36 o 
  21   1   4       84.88       94.04     68.83 o 
  23   1   4     1526.38     1572.62    109.44 o 
  25   1   4     2406.07     2368.38    124.60 o 
  27   1   4       73.58       51.40    230.73 o 
  29   1   4     3871.11     3618.96    253.32 o 
 -34   2   4     4497.79     4203.30    227.47 o 
 -32   2   4       99.78     -103.28    122.32 o 
 -30   2   4     4838.67     4887.37    166.79 o 
 -28   2   4     1716.45     1596.98     84.48 o 
 -26   2   4      221.85      139.85     60.04 o 
 -24   2   4     1585.28     1618.99     61.57 o 
 -22   2   4      555.83      568.29     50.79 o 
 -20   2   4      444.68      311.04     41.62 o 
 -18   2   4     4839.48     4955.58     78.43 o 
 -16   2   4     3707.60     3590.99     60.97 o 
 -14   2   4     4272.08     4267.96     57.24 o 
 -12   2   4    21974.49    20447.57    192.54 o 
 -10   2   4     3615.75     3483.96     54.55 o 
  -8   2   4    45620.89    45586.38    398.61 o 
  -6   2   4      923.71     1018.72     31.29 o 
  -4   2   4    33659.52    33195.39    309.70 o 
  -2   2   4    14792.61    13672.58    143.02 o 
   0   2   4    93713.68    96441.40    845.31 o 
   2   2   4     6186.07     5899.97     69.51 o 
   4   2   4    49316.17    52720.31    468.16 o 
   6   2   4     8924.67     8882.74    100.95 o 
   8   2   4    13117.37    13104.93    147.42 o 
  10   2   4     2011.77     2006.36     56.20 o 
  12   2   4     6733.02     6865.01    105.57 o 
  14   2   4      500.77      438.95     53.57 o 
  16   2   4     7307.93     7925.70    132.69 o 
  18   2   4     3844.85     3937.15     90.57 o 
  20   2   4       76.61       71.79     65.95 o 
  22   2   4     2893.66     2987.01    131.84 o 
  24   2   4        5.94      -14.61    107.55 o 
  26   2   4       44.77       39.51    147.20 o 
  28   2   4       88.24       33.76    236.75 o 
  30   2   4     1072.95     1262.97    263.00 o 
 -37   3   4      328.82      153.27    238.71 o 
 -35   3   4     1556.48     1285.57    276.65 o 
 -33   3   4     2532.72     2429.32    211.31 o 
 -31   3   4     5480.73     5736.93    327.60 o 
 -29   3   4     1522.49     1620.44    122.65 o 
 -27   3   4     2379.91     2459.59    120.87 o 
 -25   3   4      286.28      356.95     64.06 o 
 -23   3   4      374.97      429.30     60.11 o 
 -21   3   4      227.81      320.11     51.20 o 
 -19   3   4     1315.68     1455.65     56.71 o 
 -17   3   4      283.86      405.18     48.98 o 
 -15   3   4    12479.64    12000.87    137.17 o 
 -13   3   4    14303.17    14019.14    149.60 o 
 -11   3   4     7286.93     7132.94     82.85 o 
  -9   3   4    23642.11    21446.15    196.16 o 
  -7   3   4     4483.20     5500.29     69.43 o 
  -5   3   4    10802.65    11161.45    121.33 o 
  -3   3   4     5335.06     5058.47     70.43 o 
  -1   3   4    68973.34    66843.08    649.33 o 
   1   3   4     8166.48     8134.73     92.65 o 
   3   3   4    35681.71    34561.63    320.77 o 
   5   3   4      286.65      578.40     36.49 o 
   7   3   4       79.51      135.84     39.32 o 
   9   3   4      924.38      760.75     50.19 o 
  11   3   4     2193.16     2340.29     64.54 o 
  13   3   4     1626.87     1755.96     74.11 o 
  15   3   4     9384.35    10061.33    158.70 o 
  17   3   4     1443.52     1702.39     84.85 o 
  19   3   4     3492.52     3244.51    116.14 o 
  21   3   4     3621.89     3482.84    140.09 o 
  23   3   4     1166.18     1066.82    143.49 o 
  25   3   4      782.66      618.28    155.70 o 
  27   3   4     1755.00     1800.86    181.87 o 
  29   3   4      178.52      347.39    304.44 o 
 -34   4   4     1791.41     1501.18    308.68 o 
 -32   4   4     1672.80     1558.47    197.92 o 
 -30   4   4     8143.16     8455.25    424.79 o 
 -28   4   4     4416.77     4659.75    261.42 o 
 -26   4   4     1513.57     1587.60    123.75 o 
 -24   4   4     2085.95     2251.45    101.26 o 
 -22   4   4      630.56      662.79     79.18 o 
 -20   4   4     1106.37     1129.53     76.01 o 
 -18   4   4     6285.27     6475.65    119.96 o 
 -16   4   4    12560.00    12848.63    162.69 o 
 -14   4   4      508.19      388.31     50.14 o 
 -12   4   4    28280.16    27995.17    278.04 o 
 -10   4   4     2163.19     2262.23     51.61 o 
  -8   4   4     8597.38     8107.76     94.81 o 
  -6   4   4     1919.19     1964.64     49.09 o 
  -4   4   4    13664.70    12789.83    139.73 o 
  -2   4   4     2318.42     2863.37     72.72 o 
   0   4   4     3865.42     3676.36     65.06 o 
   2   4   4     1845.61     1718.94     51.18 o 
   4   4   4     3493.82     3575.04     67.09 o 
   6   4   4      771.46      784.36     49.66 o 
   8   4   4       71.72       94.87     53.04 o 
  10   4   4      526.89      544.96     60.28 o 
  12   4   4      535.09      586.65     60.14 o 
  14   4   4     6445.06     6737.10    199.47 o 
  16   4   4      266.20      131.68    100.62 o 
  18   4   4    17768.12    17398.51    369.59 o 
  20   4   4       43.85      108.98    129.37 o 
  22   4   4     8088.28     8152.07    261.36 o 
  24   4   4       77.63       76.18    212.75 o 
  26   4   4     1935.59     1899.22    213.32 o 
 -31   5   4     3123.55     3212.58    278.72 o 
 -29   5   4        8.91      236.09    228.12 o 
 -27   5   4     9144.39     8972.23    292.78 o 
 -25   5   4      950.59      965.70    151.55 o 
 -23   5   4     8532.42     8806.04    328.49 o 
 -21   5   4      759.84      723.85    112.66 o 
 -19   5   4     3643.64     3505.11    101.10 o 
 -17   5   4     1298.22     1175.54     78.60 o 
 -15   5   4     1999.58     2035.10     76.49 o 
 -13   5   4     1529.54     1526.96     61.50 o 
 -11   5   4       31.27      -25.09     53.47 o 
  -9   5   4     3731.22     3781.29     81.58 o 
  -7   5   4     4617.64     4733.24     98.83 o 
  -5   5   4     1929.65     1912.31     64.47 o 
  -3   5   4     5049.12     5084.42     93.29 o 
  -1   5   4     1730.22     2053.57     69.10 o 
   1   5   4     3347.89     3381.77     92.91 o 
   3   5   4       86.85      -22.59     56.96 o 
   5   5   4      896.21      806.59     62.01 o 
   7   5   4     2995.80     3088.46     78.91 o 
   9   5   4     3501.05     3312.92    101.15 o 
  11   5   4     1348.97     1512.45     98.45 o 
  13   5   4     9981.63    10267.96    196.22 o 
  15   5   4     3855.02     3761.04    178.49 o 
  17   5   4     5250.46     5305.87    238.68 o 
  19   5   4     4645.56     3974.27    249.11 o 
  21   5   4     2216.08     1954.91    256.83 o 
  23   5   4     4109.08     4355.62    359.61 o 
 -28   6   4      503.71      692.44    331.14 o 
 -26   6   4     5029.48     5367.98    359.10 o 
 -24   6   4      963.84      904.64    227.60 o 
 -22   6   4     7316.30     8150.22    332.03 o 
 -20   6   4     2398.30     2638.09    145.58 o 
 -18   6   4      263.83      128.55    120.44 o 
 -16   6   4      769.87      824.95    121.58 o 
 -14   6   4     1101.33     1244.31    103.51 o 
 -12   6   4       67.99        6.56     85.13 o 
 -10   6   4       21.95        3.48     85.65 o 
  -8   6   4    12181.49    11901.47    200.88 o 
  -6   6   4        2.79       11.00     92.08 o 
  -4   6   4    18838.56    19056.81    299.08 o 
  -2   6   4     1803.60     1892.90    117.31 o 
   0   6   4     7814.02     7489.24    162.02 o 
   2   6   4      174.82      183.24     91.34 o 
   4   6   4     2658.32     2970.70    112.95 o 
   6   6   4       36.82       -2.71     94.08 o 
   8   6   4     6155.72     6354.52    171.50 o 
  10   6   4     6294.71     6211.19    172.14 o 
  12   6   4      118.07      -18.86    131.28 o 
  14   6   4     6944.50     6908.00    229.63 o 
  16   6   4      249.32      431.07    239.57 o 
  18   6   4      157.80      388.71    275.21 o 
  20   6   4      860.01      799.28    345.50 o 
 -21   7   4      175.67      305.48    189.53 o 
 -19   7   4     1395.07     1568.70    291.02 o 
 -17   7   4      550.45      757.00    225.67 o 
 -15   7   4       43.91       35.60    202.73 o 
 -13   7   4     1095.51      736.00    138.92 o 
 -11   7   4     1573.87     1475.59    155.58 o 
  -9   7   4     2700.84     2695.38    186.34 o 
  -7   7   4     2288.77     2611.08    162.36 o 
  -5   7   4    13890.02    14826.04    314.19 o 
  -3   7   4      689.32      599.03    132.79 o 
  -1   7   4     4961.01     5090.61    181.00 o 
   1   7   4       48.69       -8.85    133.87 o 
   3   7   4     3670.84     3333.57    175.28 o 
   5   7   4     4330.96     4563.31    192.02 o 
   7   7   4     5659.50     5677.95    290.49 o 
   9   7   4      777.89      752.82    231.65 o 
  11   7   4     5133.77     5297.40    320.42 o 
  13   7   4       13.66     -251.73    288.97 o 
  15   7   4      260.41      135.30    465.44 o 
 -12   8   4     2533.70     2207.99    296.30 o 
 -10   8   4      167.04       96.65    294.01 o 
  -8   8   4     1423.15     1736.45    287.87 o 
  -6   8   4      102.22      266.29    246.97 o 
  -4   8   4      260.21      248.83    303.07 o 
  -2   8   4     1404.36     1342.22    317.15 o 
   0   8   4     1327.50     1133.37    271.06 o 
   2   8   4     1519.35     1856.58    302.69 o 
   4   8   4     1526.79     1238.77    326.18 o 
 -35   1   5     1516.77      985.09    486.10 o 
 -33   1   5      142.75       36.02    236.08 o 
 -31   1   5      101.57      124.68     77.93 o 
 -29   1   5      595.41      583.10     65.54 o 
 -27   1   5       27.41       11.92     57.34 o 
 -25   1   5     1428.93     1326.80     55.88 o 
 -23   1   5      326.61      328.92     53.68 o 
 -21   1   5      470.89      546.54     41.15 o 
 -19   1   5     1012.84     1428.87     59.00 o 
 -17   1   5    14590.12    16030.09    176.69 o 
 -15   1   5     1052.26     1065.46     33.22 o 
 -13   1   5    23142.60    22903.35    213.88 o 
 -11   1   5      471.78      554.51     23.63 o 
  -9   1   5    15033.38    14241.44    131.54 o 
  -7   1   5       87.27      225.92     23.27 o 
  -5   1   5     2377.59     2496.16     38.16 o 
  -3   1   5    14885.93    14713.42    145.10 o 
  -1   1   5     8496.15     9740.01    101.21 o 
   1   1   5    14953.53    15290.25    148.90 o 
   3   1   5     1470.98     2094.88     41.44 o 
   5   1   5      864.94     1042.44     33.23 o 
   7   1   5     1119.47     1068.29     41.03 o 
   9   1   5     1865.08     2148.21     54.66 o 
  11   1   5    17369.15    17595.61    210.94 o 
  13   1   5      103.08      224.35     49.18 o 
  15   1   5       37.01       23.70     54.27 o 
  17   1   5     1218.08     1161.79     77.69 o 
  19   1   5        0.09      -31.37     67.12 o 
  21   1   5     8518.31     8788.48    214.01 o 
  23   1   5      280.94       52.65    109.02 o 
  25   1   5     1045.15      908.80    133.25 o 
  27   1   5      236.35      278.13    228.80 o 
  29   1   5       72.50      466.88    229.28 o 
 -36   2   5       90.15       41.25    140.49 o 
 -34   2   5       18.24      -95.47    137.76 o 
 -32   2   5       13.85      168.76    134.54 o 
 -30   2   5     2737.11     2625.64    128.78 o 
 -28   2   5     1189.45      996.65     82.61 o 
 -26   2   5      558.07      701.60     61.30 o 
 -24   2   5       69.70       62.24     49.40 o 
 -22   2   5     1642.26     1577.65     59.61 o 
 -20   2   5     7282.08     6639.42    107.37 o 
 -18   2   5      245.94      401.07     42.84 o 
 -16   2   5      811.43     1262.37     38.40 o 
 -14   2   5     1768.15     2271.08     55.03 o 
 -12   2   5    32079.38    30570.26    272.51 o 
 -10   2   5    23793.34    21867.86    200.30 o 
  -8   2   5     7637.78     8315.99     90.57 o 
  -6   2   5     1128.42     1425.19     36.10 o 
  -4   2   5      722.81      696.23     36.89 o 
  -2   2   5    31712.74    29759.78    281.67 o 
   0   2   5    11112.55     9622.90    104.22 o 
   2   2   5      742.47      991.59     35.89 o 
   4   2   5     2410.21     2376.99     44.40 o 
   6   2   5     3135.60     3304.16     57.21 o 
   8   2   5    13298.81    12907.88    143.30 o 
  10   2   5     5075.04     5072.99     84.76 o 
  12   2   5      677.32      634.36     58.32 o 
  14   2   5      559.80      482.15     60.48 o 
  16   2   5      563.48      508.19     69.71 o 
  18   2   5     6831.47     7097.54    169.48 o 
  20   2   5      422.43      420.74     99.45 o 
  22   2   5      564.09      392.47    116.57 o 
  24   2   5     2572.75     2447.62    154.52 o 
  26   2   5       88.63      107.60    159.65 o 
  28   2   5     2573.04     2771.49    313.00 o 
 -37   3   5      515.53      331.28    253.94 o 
 -35   3   5     1776.35     1668.85    262.28 o 
 -33   3   5       41.35      176.04    186.93 o 
 -31   3   5     1208.28     1380.27    193.89 o 
 -29   3   5      355.24      414.10    123.54 o 
 -27   3   5      699.24      719.79     91.70 o 
 -25   3   5     5321.85     5247.45    100.29 o 
 -23   3   5     1816.12     1788.04     67.43 o 
 -21   3   5     3751.00     3772.44     76.48 o 
 -19   3   5     3494.00     3512.25     75.35 o 
 -17   3   5     6344.65     6167.95     86.14 o 
 -15   3   5    16660.56    16331.80    178.21 o 
 -13   3   5      671.84      649.99     36.95 o 
 -11   3   5      926.73      927.40     37.78 o 
  -9   3   5      303.51      245.91     34.05 o 
  -7   3   5     1655.15     1625.38     51.55 o 
  -5   3   5      822.83      658.21     37.40 o 
  -3   3   5     1064.90     1452.14     48.46 o 
  -1   3   5     2698.92     2598.27     51.83 o 
   1   3   5      936.78      912.10     38.67 o 
   3   3   5      482.58      555.15     44.44 o 
   5   3   5     2138.06     2419.03     54.57 o 
   7   3   5       90.53       43.50     45.92 o 
   9   3   5    10845.76    10478.57    138.01 o 
  11   3   5       44.84       31.29     57.52 o 
  13   3   5      448.22      378.59     67.83 o 
  15   3   5      107.49       29.17     74.33 o 
  17   3   5      360.87      427.90     93.81 o 
  19   3   5     1191.45     1143.10    111.20 o 
  21   3   5       80.58       40.83    117.76 o 
  23   3   5      303.61      327.91    166.40 o 
  25   3   5     1795.43     1690.72    185.34 o 
  27   3   5        0.74       74.83    189.56 o 
 -34   4   5      269.27      344.20    211.35 o 
 -32   4   5      787.12      928.82    198.33 o 
 -30   4   5       48.73      264.84    170.31 o 
 -28   4   5      683.25      773.07    138.56 o 
 -26   4   5      846.06      607.61    111.07 o 
 -24   4   5       13.15       -5.67     86.22 o 
 -22   4   5     2589.64     2827.90     95.86 o 
 -20   4   5      165.75       38.61     68.49 o 
 -18   4   5      222.04      210.33     53.42 o 
 -16   4   5     7657.70     7439.94    108.09 o 
 -14   4   5       38.99       24.68     42.45 o 
 -12   4   5     9070.53     9126.46    107.21 o 
 -10   4   5     1421.06     1143.49     47.33 o 
  -8   4   5       26.03       86.55     41.96 o 
  -6   4   5     2005.93     2203.02     58.41 o 
  -4   4   5     2457.23     2457.87     73.02 o 
  -2   4   5    10636.02     9868.39    120.43 o 
   0   4   5       73.84      107.61     45.95 o 
   2   4   5      470.73      457.97     47.86 o 
   4   4   5     2665.81     2795.95     66.83 o 
   6   4   5      765.00      884.35     54.10 o 
   8   4   5     1842.36     1682.63     71.04 o 
  10   4   5     2951.15     2924.57     84.95 o 
  12   4   5      317.29      225.71     74.19 o 
  14   4   5     1709.22     1779.21    118.67 o 
  16   4   5     1017.18     1308.64    129.40 o 
  18   4   5      497.59      464.39    149.58 o 
  20   4   5     2181.84     2350.28    185.99 o 
  22   4   5        2.63       54.92    197.04 o 
  24   4   5     3445.55     3235.17    239.03 o 
 -31   5   5      203.92      233.24    243.14 o 
 -29   5   5      257.59       86.07    230.58 o 
 -27   5   5      841.06     1153.38    200.89 o 
 -25   5   5     1206.97     1205.31    143.64 o 
 -23   5   5     1362.96     1343.03    140.30 o 
 -21   5   5      163.71       57.08    111.99 o 
 -19   5   5      242.31      285.00     81.71 o 
 -17   5   5     1053.77     1227.24     82.78 o 
 -15   5   5       84.74       45.04     64.66 o 
 -13   5   5      648.82      635.56     59.71 o 
 -11   5   5      104.56       17.72     55.56 o 
  -9   5   5      235.61      181.71     57.32 o 
  -7   5   5      735.20      715.09     61.46 o 
  -5   5   5     3514.13     3393.59     81.12 o 
  -3   5   5     3717.50     3567.27     82.89 o 
  -1   5   5      692.14      622.39     63.24 o 
   1   5   5        1.12       10.38     60.03 o 
   3   5   5      945.91     1029.58     67.60 o 
   5   5   5     3544.04     3519.22     90.87 o 
   7   5   5       99.37        7.34     66.76 o 
   9   5   5      806.40      662.64     89.75 o 
  11   5   5       17.24       31.14     98.90 o 
  13   5   5      192.61      255.55     96.12 o 
  15   5   5      170.59      236.37    177.43 o 
  17   5   5       34.52      -42.76    205.15 o 
  19   5   5       21.01      148.51    247.98 o 
  21   5   5       55.59       62.49    301.55 o 
 -28   6   5       34.43       15.05    317.44 o 
 -26   6   5       79.64        2.00    269.48 o 
 -24   6   5        0.54       -1.42    201.30 o 
 -22   6   5      533.21      398.15    196.92 o 
 -20   6   5     3264.97     3241.47    156.47 o 
 -18   6   5       13.97       33.88    122.26 o 
 -16   6   5     1970.43     1898.38    146.77 o 
 -14   6   5       30.89       83.04     95.69 o 
 -12   6   5      413.02      271.64     96.00 o 
 -10   6   5      166.53       92.86    100.09 o 
  -8   6   5       35.28      121.63     93.81 o 
  -6   6   5      472.64      467.30     97.39 o 
  -4   6   5       19.60      -96.96     96.96 o 
  -2   6   5      507.20      479.68    101.75 o 
   0   6   5      527.78      303.34     96.12 o 
   2   6   5        7.35       38.80     99.18 o 
   4   6   5        6.01      -20.53    102.09 o 
   6   6   5      230.28      327.86    105.98 o 
   8   6   5      284.09      179.35    141.31 o 
  10   6   5       27.19      -16.54    153.59 o 
  12   6   5       51.98       19.09    159.33 o 
  14   6   5      247.65      204.25    185.10 o 
  16   6   5      649.90      374.17    320.41 o 
  18   6   5     1000.18     1507.32    604.04 o 
 -23   7   5       79.99      567.65    451.23 o 
 -21   7   5      162.84      133.88    212.81 o 
 -19   7   5      102.78      336.38    242.43 o 
 -17   7   5      141.94      143.83    213.78 o 
 -15   7   5      757.99      427.77    201.39 o 
 -13   7   5       57.43       91.77    149.84 o 
 -11   7   5       59.97      -67.96    160.25 o 
  -9   7   5      534.88      331.27    165.13 o 
  -7   7   5      152.38      179.39    144.53 o 
  -5   7   5     1895.08     1987.42    162.52 o 
  -3   7   5       28.73      -53.38    140.94 o 
  -1   7   5      421.95      380.08    144.74 o 
   1   7   5      798.13      782.42    160.14 o 
   3   7   5      313.38      159.76    163.56 o 
   5   7   5      369.68      431.01    154.94 o 
   7   7   5      500.65      590.63    233.78 o 
   9   7   5       37.04     -105.06    251.64 o 
  11   7   5      264.09      363.67    361.43 o 
  13   7   5      474.64      207.04    329.69 o 
 -12   8   5       24.50      134.65    354.75 o 
 -10   8   5      410.92      533.33    303.96 o 
  -8   8   5     2717.81     3113.28    291.10 o 
  -6   8   5       36.53      204.11    300.34 o 
  -4   8   5     3704.22     3787.14    606.83 o 
  -2   8   5        1.62      -19.12    407.60 o 
   0   8   5       22.29       19.06    268.73 o 
   2   8   5     2270.60     2372.61    693.83 o 
 -34   0   6      634.50       22.58    380.38 o 
 -32   0   6     3578.62     4397.21    289.19 o 
 -30   0   6      409.60      543.95    117.67 o 
 -28   0   6    28471.45    30168.09    678.15 o 
 -26   0   6     5785.37     5667.66    135.67 o 
 -24   0   6    10367.17     9933.11    270.54 o 
 -22   0   6    31329.38    29849.17    567.18 o 
 -20   0   6    11386.09    11116.31    206.01 o 
 -18   0   6     7695.87     7721.29    149.50 o 
 -16   0   6     2903.60     2568.80     61.95 o 
 -14   0   6     6110.81     6342.61    106.89 o 
 -12   0   6    12126.28    10972.77    155.86 o 
 -10   0   6    62293.52    53997.74    635.42 o 
  -8   0   6     7751.19     6964.01    107.84 o 
  -6   0   6     1108.90     1349.32     43.46 o 
  -4   0   6      681.09      862.92     58.52 o 
  -2   0   6     9466.07    10315.48    156.85 o 
   0   0   6     4206.35     4153.80    150.52 o 
   2   0   6     1176.64     1305.43     54.40 o 
   4   0   6    37802.78    38154.61    522.64 o 
   6   0   6    34616.57    38382.23    639.79 o 
   8   0   6    73051.03    73670.21   1138.25 o 
  10   0   6     4303.69     5031.39    164.69 o 
  12   0   6    26031.98    25848.20    477.86 o 
  14   0   6     3183.18     3727.66    136.23 o 
  16   0   6     7117.07     7325.34    214.65 o 
  18   0   6    14237.05    14869.84    359.51 o 
  20   0   6    11738.52    12564.51    388.91 o 
  22   0   6      358.01      285.96    158.04 o 
  24   0   6     3166.00     3630.15    292.99 o 
  26   0   6     1731.08     2121.99    262.42 o 
  28   0   6      888.11     1616.31    253.02 o 
 -37   1   6     3869.48     3746.58    391.80 o 
 -35   1   6      363.38       44.83    233.51 o 
 -33   1   6     2896.68     3124.40    348.25 o 
 -31   1   6      651.63      405.94     87.19 o 
 -29   1   6     1932.15     2073.50     81.49 o 
 -27   1   6       48.31       30.30     57.07 o 
 -25   1   6     5344.29     5456.50     92.93 o 
 -23   1   6      971.94      997.26     59.37 o 
 -21   1   6     3656.66     3671.72     86.21 o 
 -19   1   6    19739.49    18341.11    207.89 o 
 -17   1   6     3169.12     3312.73     54.65 o 
 -15   1   6    14503.73    13855.89    138.28 o 
 -13   1   6    13440.09    13005.24    123.00 o 
 -11   1   6    12213.01    11825.75    114.42 o 
  -9   1   6    44506.17    42629.61    363.17 o 
  -7   1   6    33528.71    30604.33    274.26 o 
  -5   1   6       14.43      187.48     26.99 o 
  -3   1   6     6678.21     6936.65     82.71 o 
  -1   1   6     6095.75     6169.18     79.60 o 
   1   1   6      378.73      497.88     36.67 o 
   3   1   6       12.19      -31.54     31.54 o 
   5   1   6    24327.26    24185.18    238.25 o 
   7   1   6     4722.69     4689.83     89.60 o 
   9   1   6    29626.94    29988.33    334.34 o 
  11   1   6     6047.42     6516.45    106.59 o 
  13   1   6    15620.99    16040.38    213.37 o 
  15   1   6      334.67      319.91     67.25 o 
  17   1   6    12187.00    12818.06    197.94 o 
  19   1   6      201.38      196.37     96.52 o 
  21   1   6     2066.84     1982.26    124.79 o 
  23   1   6     1608.58     1812.98    143.08 o 
  25   1   6       53.18      330.99    171.36 o 
  27   1   6      483.62      218.76    172.00 o 
 -38   2   6       68.49      -39.80    183.62 o 
 -36   2   6     2851.65     3195.08    199.84 o 
 -34   2   6      795.59      765.71    156.35 o 
 -32   2   6      815.43      480.25    124.63 o 
 -30   2   6      680.14      655.85     92.15 o 
 -28   2   6      175.94      177.86     70.01 o 
 -26   2   6      310.17      362.61     57.67 o 
 -24   2   6       28.77        1.88     55.24 o 
 -22   2   6     4051.24     4026.14     79.63 o 
 -20   2   6      461.60      564.32     42.15 o 
 -18   2   6    11419.40    10311.01    129.40 o 
 -16   2   6      148.38       36.66     31.88 o 
 -14   2   6    38546.41    36657.16    338.80 o 
 -12   2   6       58.51       22.82     29.47 o 
 -10   2   6    31782.36    32182.88    288.79 o 
  -8   2   6     1597.24     1755.28     42.87 o 
  -6   2   6    31574.18    30923.20    283.85 o 
  -4   2   6      792.16      719.40     41.29 o 
  -2   2   6    43670.79    41482.08    388.06 o 
   0   2   6     6108.01     5052.83     68.70 o 
   2   2   6     3060.88     3520.45     57.31 o 
   4   2   6     2375.54     2630.88     52.15 o 
   6   2   6      529.50      648.88     43.88 o 
   8   2   6      143.95      190.21     42.40 o 
  10   2   6       19.68       60.54     51.93 o 
  12   2   6     4410.45     4439.36    107.49 o 
  14   2   6      120.61      135.37     66.57 o 
  16   2   6     1055.76     1140.67     90.54 o 
  18   2   6      654.83      689.41    102.04 o 
  20   2   6     1128.94     1048.06    115.99 o 
  22   2   6        0.84       55.73    138.09 o 
  24   2   6      781.27      609.34    188.66 o 
  26   2   6      458.14      201.16    186.21 o 
 -37   3   6      404.89      233.74    264.26 o 
 -35   3   6       92.23      158.70    243.13 o 
 -33   3   6     2665.30     2397.38    194.79 o 
 -31   3   6      129.93      324.65    116.74 o 
 -29   3   6     3475.50     3420.66    148.41 o 
 -27   3   6     1999.56     1780.73    101.18 o 
 -25   3   6     1255.40     1434.93     74.41 o 
 -23   3   6     1225.60     1318.47     64.70 o 
 -21   3   6    11461.95    11167.39    163.51 o 
 -19   3   6      266.00      214.13     52.99 o 
 -17   3   6    15215.51    14045.83    165.14 o 
 -15   3   6     7187.03     6264.24     89.32 o 
 -13   3   6     2288.70     2575.72     54.28 o 
 -11   3   6     5893.63     5448.44     73.31 o 
  -9   3   6      946.35     1194.50     42.88 o 
  -7   3   6     5929.11     6086.31     97.69 o 
  -5   3   6    10645.10    10711.12    125.35 o 
  -3   3   6    29549.03    28110.26    268.85 o 
  -1   3   6    15695.77    16522.44    172.52 o 
   1   3   6    22612.78    22037.71    216.93 o 
   3   3   6      394.45      383.52     43.39 o 
   5   3   6     3229.93     3394.32     85.25 o 
   7   3   6       30.93       90.75     51.27 o 
   9   3   6       21.45       99.61     52.12 o 
  11   3   6        3.34        8.71     62.86 o 
  13   3   6       97.49      172.07     76.93 o 
  15   3   6     2614.67     2720.14    109.31 o 
  17   3   6       92.73       17.83    103.08 o 
  19   3   6     4829.85     5010.85    162.38 o 
  21   3   6      961.74      832.60    148.31 o 
  23   3   6      683.40      663.57    193.48 o 
  25   3   6     1416.65     1189.17    223.30 o 
 -34   4   6     1629.51     1375.84    218.84 o 
 -32   4   6     2981.23     3254.33    360.29 o 
 -30   4   6     9049.98     9242.27    304.10 o 
 -28   4   6      302.58      415.28    121.98 o 
 -26   4   6     8557.42     8586.75    204.65 o 
 -24   4   6     3062.76     2907.26    118.61 o 
 -22   4   6     2039.68     2197.51     98.71 o 
 -20   4   6    10265.52    10351.81    157.77 o 
 -18   4   6     5704.45     5337.01     95.98 o 
 -16   4   6      913.52      984.15     55.06 o 
 -14   4   6     2575.03     2659.21     63.89 o 
 -12   4   6     5436.85     5319.30     79.82 o 
 -10   4   6      334.19      396.11     47.78 o 
  -8   4   6     4470.63     4441.27     85.42 o 
  -6   4   6     2049.61     2532.72     75.24 o 
  -4   4   6     7644.18     7891.89    108.11 o 
  -2   4   6    18979.15    18175.07    200.90 o 
   0   4   6    27128.74    25994.72    264.26 o 
   2   4   6    16984.13    16634.48    181.14 o 
   4   4   6     2987.33     2923.13     71.04 o 
   6   4   6     2629.39     2947.58     71.58 o 
   8   4   6     1051.33     1407.79     76.74 o 
  10   4   6    10663.30    10777.93    186.45 o 
  12   4   6     5995.77     6534.84    169.22 o 
  14   4   6      113.82      285.12    127.41 o 
  16   4   6    16492.30    15070.04    349.91 o 
  18   4   6      735.44      944.30    204.04 o 
  20   4   6     2049.72     1507.31    220.14 o 
  22   4   6      257.66      271.92    218.54 o 
 -31   5   6      171.59      153.74    281.16 o 
 -29   5   6    10335.52    11061.14    359.45 o 
 -27   5   6      243.16      410.38    168.95 o 
 -25   5   6     8110.28     8894.90    305.11 o 
 -23   5   6      503.12      427.60    125.85 o 
 -21   5   6     7250.31     7187.90    166.90 o 
 -19   5   6      528.96      638.13     92.12 o 
 -17   5   6     3058.64     3138.67    103.25 o 
 -15   5   6      245.84      159.83     62.67 o 
 -13   5   6       10.14       40.50     59.07 o 
 -11   5   6      638.34      726.46     60.93 o 
  -9   5   6     1361.89     1448.29     66.37 o 
  -7   5   6     4471.30     4923.90     93.44 o 
  -5   5   6       44.38       76.38     62.10 o 
  -3   5   6     8761.92     8931.81    129.76 o 
  -1   5   6      635.06      697.82     65.73 o 
   1   5   6    12163.17    11896.73    167.51 o 
   3   5   6      562.21      676.02     75.03 o 
   5   5   6    10833.32    10739.88    172.23 o 
   7   5   6      799.89      658.28     92.10 o 
   9   5   6     6464.38     6012.26    156.45 o 
  11   5   6       60.75       45.40    112.23 o 
  13   5   6     5700.86     4947.24    207.22 o 
  15   5   6      821.17     1139.61    282.94 o 
  17   5   6     1170.18      643.99    263.17 o 
  19   5   6     1612.52     1282.55    284.01 o 
 -28   6   6     3351.86     2835.09    355.03 o 
 -26   6   6     1899.04     2193.17    262.18 o 
 -24   6   6      847.52      689.46    211.30 o 
 -22   6   6     2157.30     2174.54    146.47 o 
 -20   6   6      141.18      352.62    140.01 o 
 -18   6   6      436.58      516.25    146.75 o 
 -16   6   6      246.28      151.62    149.53 o 
 -14   6   6     2011.79     1948.27    136.60 o 
 -12   6   6      219.11      313.25    103.23 o 
 -10   6   6    10571.34    10756.73    211.00 o 
  -8   6   6     3636.57     4098.22    178.96 o 
  -6   6   6     7186.78     6818.90    175.94 o 
  -4   6   6     3182.33     3380.74    133.44 o 
  -2   6   6      578.12      354.43    104.59 o 
   0   6   6       23.08       13.62    105.49 o 
   2   6   6     2653.48     2990.41    123.96 o 
   4   6   6     2307.60     2338.43    126.20 o 
   6   6   6     6441.34     6358.14    175.60 o 
   8   6   6     3161.59     2975.18    178.17 o 
  10   6   6       57.08       83.48    198.55 o 
  12   6   6      548.79      423.28    179.75 o 
  14   6   6       30.95     -165.04    397.76 o 
  16   6   6        7.69      -92.31    610.82 o 
 -21   7   6      561.84      387.52    267.18 o 
 -19   7   6     1598.39     1784.23    283.27 o 
 -17   7   6      554.87      366.58    251.86 o 
 -15   7   6      687.78      548.46    153.17 o 
 -13   7   6     3785.92     3704.78    194.44 o 
 -11   7   6     3217.63     3165.31    195.99 o 
  -9   7   6     4118.72     3827.08    205.68 o 
  -7   7   6     4100.31     4072.45    197.76 o 
  -5   7   6      291.59      339.90    151.94 o 
  -3   7   6     2057.77     2123.51    181.26 o 
  -1   7   6      380.33      492.92    166.42 o 
   1   7   6     1209.77     1083.36    168.55 o 
   3   7   6     1911.07     2101.42    191.28 o 
   5   7   6      585.54      590.63    178.61 o 
   7   7   6       16.25      -37.22    304.05 o 
   9   7   6      966.33      708.58    367.10 o 
  -8   8   6      259.13      685.87    343.70 o 
  -6   8   6     1178.05     1017.32    426.30 o 
  -4   8   6       54.00      479.59    563.93 o 
 -37   1   7      730.88      893.98    350.50 o 
 -35   1   7      702.66      613.51    143.03 o 
 -33   1   7     1811.37     1919.50    151.49 o 
 -31   1   7      401.29      149.48     95.55 o 
 -29   1   7     2530.58     2798.95     96.04 o 
 -27   1   7      698.42      802.01     60.22 o 
 -25   1   7     1016.45     1127.96     58.39 o 
 -23   1   7     2055.67     1870.10     59.70 o 
 -21   1   7     3259.64     3251.36     65.68 o 
 -19   1   7     3529.16     3347.81     59.03 o 
 -17   1   7    12713.54    11019.60    122.08 o 
 -15   1   7      463.05      325.82     38.32 o 
 -13   1   7      797.97      706.64     33.02 o 
 -11   1   7      767.44     1100.46     36.66 o 
  -9   1   7       10.67       -4.52     28.78 o 
  -7   1   7    17833.70    16187.77    153.57 o 
  -5   1   7      294.52      274.81     30.84 o 
  -3   1   7     6663.88     7919.19     95.14 o 
  -1   1   7      419.83      512.66     35.18 o 
   1   1   7     1833.91     1911.70     45.87 o 
   3   1   7     1166.88     1411.90     52.95 o 
   5   1   7     7883.90     8449.40    102.83 o 
   7   1   7     3871.61     4308.78     81.49 o 
   9   1   7     5289.27     5558.56    105.31 o 
  11   1   7        2.03       36.47     62.58 o 
  13   1   7      222.99      202.30     69.72 o 
  15   1   7     3270.54     3476.24    101.92 o 
  17   1   7       84.88      -20.99     95.81 o 
  19   1   7     4369.57     3940.70    159.03 o 
  21   1   7        1.83        2.22    131.86 o 
  23   1   7      458.86      342.71    198.23 o 
  25   1   7      533.86      773.25    203.46 o 
 -38   2   7      640.09      702.27    221.20 o 
 -36   2   7       69.78      -23.79    172.16 o 
 -34   2   7     1169.10      963.15    177.08 o 
 -32   2   7       15.53      -13.25    109.39 o 
 -30   2   7     7145.66     7347.67    203.09 o 
 -28   2   7      463.51      500.97     73.16 o 
 -26   2   7      228.83      131.21     64.19 o 
 -24   2   7      845.27      975.62     62.69 o 
 -22   2   7     1198.48     1243.39     54.22 o 
 -20   2   7     5305.83     5079.85     82.99 o 
 -18   2   7     2433.02     2347.23     53.13 o 
 -16   2   7      503.77      435.20     39.15 o 
 -14   2   7     1836.94     1546.28     50.62 o 
 -12   2   7      809.49      642.37     37.39 o 
 -10   2   7     3209.57     2810.69     59.63 o 
  -8   2   7        2.06      -33.42     33.42 o 
  -6   2   7      140.86       38.44     34.17 o 
  -4   2   7     5476.18     5440.12     71.53 o 
  -2   2   7     2657.25     2582.60     55.64 o 
   0   2   7     5184.76     4689.10     80.01 o 
   2   2   7     2064.58     2236.21     54.17 o 
   4   2   7      605.83      536.30     46.48 o 
   6   2   7       97.07       56.44     48.15 o 
   8   2   7    13715.37    13561.79    166.82 o 
  10   2   7     2261.95     2490.55     74.74 o 
  12   2   7       38.69      -16.78     68.22 o 
  14   2   7        2.63       18.66     76.91 o 
  16   2   7     2070.29     2256.53    115.66 o 
  18   2   7     6490.28     6707.56    254.62 o 
  20   2   7      857.96      643.37    141.32 o 
  22   2   7      749.57      627.76    182.66 o 
  24   2   7      726.24      859.58    212.47 o 
 -37   3   7        0.86     -190.33    263.16 o 
 -35   3   7       44.09      116.90    357.34 o 
 -33   3   7       24.73      -12.00    143.90 o 
 -31   3   7       77.19     -120.65    120.65 o 
 -29   3   7       23.03       23.40    100.01 o 
 -27   3   7       27.74       75.32     84.60 o 
 -25   3   7        0.12      -20.89     68.02 o 
 -23   3   7     2214.68     2220.36     79.34 o 
 -21   3   7        0.07      -20.60     64.23 o 
 -19   3   7     3486.25     3371.55     81.14 o 
 -17   3   7     1493.07     1360.28     54.73 o 
 -15   3   7        3.12       10.01     41.11 o 
 -13   3   7     4982.12     4865.58     72.84 o 
 -11   3   7      943.95     1028.46     46.22 o 
  -9   3   7     9755.88     9759.26    113.34 o 
  -7   3   7     2897.96     2809.44     61.09 o 
  -5   3   7       64.06      139.29     42.08 o 
  -3   3   7     9936.60     9729.95    120.90 o 
  -1   3   7     1480.48     1667.46     53.65 o 
   1   3   7     8590.26     8263.21    110.09 o 
   3   3   7      908.12     1006.41     52.46 o 
   5   3   7      567.61      667.44     51.96 o 
   7   3   7     1833.36     2120.64     75.59 o 
   9   3   7       35.91       83.35     59.83 o 
  11   3   7      754.74      652.88     85.46 o 
  13   3   7     3899.78     3903.27    126.83 o 
  15   3   7      195.84      270.27    101.85 o 
  17   3   7     1976.49     2184.69    130.37 o 
  19   3   7      142.10      283.79    148.26 o 
  21   3   7      288.02      310.81    184.30 o 
  23   3   7       49.23      -88.42    211.33 o 
 -34   4   7      110.53       25.49    218.53 o 
 -32   4   7      195.33      127.82    177.07 o 
 -30   4   7      463.24      601.98    151.22 o 
 -28   4   7        0.19      -78.61    123.18 o 
 -26   4   7      525.17      473.45    117.34 o 
 -24   4   7      554.41      497.96    101.74 o 
 -22   4   7      120.44      155.87     85.04 o 
 -20   4   7     1224.17      954.66     70.15 o 
 -18   4   7     3883.29     3895.53     83.35 o 
 -16   4   7     1798.38     2040.50     61.37 o 
 -14   4   7     6011.90     6016.86     93.01 o 
 -12   4   7      413.42      450.41     54.32 o 
 -10   4   7      471.23      349.93     53.59 o 
  -8   4   7     5836.21     5610.04    116.53 o 
  -6   4   7      253.38      398.98     55.87 o 
  -4   4   7     4920.73     5133.14     93.77 o 
  -2   4   7     1648.25     1626.13     67.52 o 
   0   4   7     1083.57     1029.01     60.19 o 
   2   4   7     5565.31     5839.20     98.64 o 
   4   4   7      281.54      275.78     59.85 o 
   6   4   7     2508.20     2577.90     80.91 o 
   8   4   7      860.38      924.62     81.52 o 
  10   4   7      453.72      553.06     83.12 o 
  12   4   7      410.21      401.07    127.68 o 
  14   4   7      549.55      485.49    146.32 o 
  16   4   7     2124.85     2103.86    203.06 o 
  18   4   7      500.38      431.85    203.41 o 
  20   4   7      355.79      331.87    247.64 o 
  22   4   7      281.43      558.09    561.67 o 
 -31   5   7       29.85      104.30    237.37 o 
 -29   5   7        0.76      307.72    223.17 o 
 -27   5   7        0.08      -53.12    172.75 o 
 -25   5   7     1580.40     2075.71    184.07 o 
 -23   5   7      907.45      931.83    147.10 o 
 -21   5   7        5.64      -88.04     99.84 o 
 -19   5   7     1049.62      990.60    102.48 o 
 -17   5   7      291.32      336.93     83.79 o 
 -15   5   7     1150.26     1080.09     75.11 o 
 -13   5   7        1.41       99.79     70.31 o 
 -11   5   7      336.39      303.06     66.96 o 
  -9   5   7     1243.15     1432.60     84.14 o 
  -7   5   7        0.05      136.14     71.09 o 
  -5   5   7       93.63       46.79     69.18 o 
  -3   5   7       20.78      -64.16     73.86 o 
  -1   5   7      918.81     1088.75     86.49 o 
   1   5   7     6101.36     6087.58    125.49 o 
   3   5   7      392.63      432.63     88.77 o 
   5   5   7        0.12      133.53     81.44 o 
   7   5   7      217.34      123.39    105.48 o 
   9   5   7      395.04      351.44    120.41 o 
  11   5   7     1925.06     2110.69    130.61 o 
  13   5   7       45.83       12.73    202.05 o 
  15   5   7        1.86       35.53    230.03 o 
  17   5   7       68.90      284.00    279.55 o 
 -28   6   7        4.47       89.06    272.57 o 
 -26   6   7       35.21       67.11    224.49 o 
 -24   6   7       32.63      -81.06    259.85 o 
 -22   6   7     1554.47     1314.64    166.62 o 
 -20   6   7       82.76      -90.23    154.09 o 
 -18   6   7      782.70      739.82    179.95 o 
 -16   6   7      639.57      458.30    118.66 o 
 -14   6   7     1157.69     1095.84    131.36 o 
 -12   6   7     4313.17     4934.84    155.25 o 
 -10   6   7      297.14      324.29    116.28 o 
  -8   6   7     1503.06     1444.66    120.67 o 
  -6   6   7      479.39      397.00    111.30 o 
  -4   6   7     3934.62     3903.45    157.03 o 
  -2   6   7     7889.79     7844.31    294.30 o 
   0   6   7      416.49      403.70    119.24 o 
   2   6   7      339.21      335.52    124.39 o 
   4   6   7      191.64       65.39    128.69 o 
   6   6   7     1113.60     1356.29    138.53 o 
   8   6   7      540.21      455.72    198.14 o 
  10   6   7      613.45      449.13    225.98 o 
  12   6   7      116.70       71.41    181.99 o 
  14   6   7       54.64      497.78    455.51 o 
 -21   7   7      577.33      725.81    316.00 o 
 -19   7   7        6.91      424.55    357.21 o 
 -17   7   7      521.71      375.48    265.89 o 
 -15   7   7      251.07      380.28    167.21 o 
 -13   7   7     1504.35     1446.11    191.97 o 
 -11   7   7      203.38       79.17    178.62 o 
  -9   7   7       66.39      182.59    176.53 o 
  -7   7   7      369.71      286.85    172.32 o 
  -5   7   7       79.60      -25.34    160.14 o 
  -3   7   7      644.85      266.21    173.04 o 
  -1   7   7     1937.71     1507.52    212.27 o 
   1   7   7       58.09        5.67    199.02 o 
   3   7   7     1892.88     2162.56    248.01 o 
   5   7   7        0.33     -111.10    180.43 o 
   7   7   7      113.39      135.44    304.90 o 
 -36   0   8     2800.28     2317.09    282.36 o 
 -34   0   8     5396.13     5385.75    325.08 o 
 -32   0   8     1561.73     1300.40    189.59 o 
 -30   0   8     9856.60     9228.98    252.75 o 
 -28   0   8      333.35      425.67     99.40 o 
 -26   0   8     4046.34     4413.59    178.65 o 
 -24   0   8      263.93      326.35     80.18 o 
 -22   0   8       16.16      -30.39     74.21 o 
 -20   0   8       11.53      100.62     58.89 o 
 -18   0   8     6043.87     6215.26    125.31 o 
 -16   0   8     8594.40     7706.02    132.90 o 
 -14   0   8     9620.61     8740.99    131.91 o 
 -12   0   8    32084.03    31196.90    381.83 o 
 -10   0   8    34475.82    31799.04    402.62 o 
  -8   0   8    40325.40    42525.25    543.40 o 
  -6   0   8      796.63     1289.63     57.01 o 
  -4   0   8     3768.99     3710.35     91.97 o 
  -2   0   8     1287.31     1427.24     61.82 o 
   0   0   8    45426.39    45072.43    578.39 o 
   2   0   8     2873.78     2699.80    120.76 o 
   4   0   8    25626.07    26283.03    394.83 o 
   6   0   8    11155.26    11073.61    226.51 o 
   8   0   8      400.23      407.97     93.26 o 
  10   0   8     5005.48     5322.84    225.38 o 
  12   0   8      180.57      184.11    109.58 o 
  14   0   8     2584.14     2783.40    192.75 o 
  16   0   8     4063.24     3772.92    203.43 o 
  18   0   8     3840.70     3906.54    240.77 o 
  20   0   8      196.30        6.92    222.02 o 
  22   0   8     1265.57      941.46    308.26 o 
  24   0   8      356.22      238.74    320.85 o 
 -39   1   8     2977.26     2846.49    299.23 o 
 -37   1   8        0.36     -185.65    185.65 o 
 -35   1   8     3351.61     3071.46    157.50 o 
 -33   1   8       58.01      167.25    116.92 o 
 -31   1   8     5613.49     5161.83    217.73 o 
 -29   1   8     1372.79     1580.03     81.23 o 
 -27   1   8     3999.63     4167.02    101.24 o 
 -25   1   8        3.52      127.23     56.85 o 
 -23   1   8       36.44        1.43     54.62 o 
 -21   1   8     1707.72     1761.45     54.71 o 
 -19   1   8      123.64      115.52     40.92 o 
 -17   1   8     4586.09     4781.34     68.60 o 
 -15   1   8     4067.55     3947.62     57.63 o 
 -13   1   8    29242.15    26720.22    242.67 o 
 -11   1   8     2001.23     2627.73     57.03 o 
  -9   1   8    32465.66    30544.49    274.35 o 
  -7   1   8      513.74      657.85     37.09 o 
  -5   1   8    14873.23    14304.79    143.98 o 
  -3   1   8     1658.92     1640.24     47.77 o 
  -1   1   8     3961.80     3685.89    102.45 o 
   1   1   8      139.02      146.35     40.04 o 
   3   1   8     5257.17     4982.98     77.45 o 
   5   1   8      435.47      358.29     45.03 o 
   7   1   8     7910.87     7832.81    115.85 o 
   9   1   8     3687.41     3565.43     94.36 o 
  11   1   8     2102.41     2131.15     85.71 o 
  13   1   8     3613.99     4195.10    115.37 o 
  15   1   8     3632.80     3337.70    156.47 o 
  17   1   8     2425.07     2717.11    154.55 o 
  19   1   8     2966.91     2631.40    179.66 o 
  21   1   8     3976.82     4296.33    232.98 o 
  23   1   8      518.19      455.97    226.72 o 
 -38   2   8      886.79      820.93    251.96 o 
 -36   2   8     1157.00     1141.24    163.07 o 
 -34   2   8      690.22     1043.16    168.64 o 
 -32   2   8     3978.42     4386.31    190.30 o 
 -30   2   8      233.62      354.90    108.32 o 
 -28   2   8     4695.93     4970.87    131.62 o 
 -26   2   8      236.36      232.13     65.46 o 
 -24   2   8    14387.31    13988.02    181.53 o 
 -22   2   8     1636.94     1763.18     64.86 o 
 -20   2   8    20851.97    20018.39    230.46 o 
 -18   2   8      562.71      656.00     52.00 o 
 -16   2   8    14322.69    13769.67    146.38 o 
 -14   2   8       27.87       65.66     38.00 o 
 -12   2   8    10287.84     9461.43    105.30 o 
 -10   2   8      807.55      941.55     42.08 o 
  -8   2   8    13511.36    12956.14    138.17 o 
  -6   2   8     4352.18     4624.11     69.75 o 
  -4   2   8     7768.71     7850.68     98.50 o 
  -2   2   8     4369.78     4604.24     75.86 o 
   0   2   8      305.87      231.50     46.23 o 
   2   2   8     2520.05     2142.08     64.02 o 
   4   2   8     1423.52     1541.94     57.99 o 
   6   2   8     5390.11     5467.67     95.00 o 
   8   2   8       49.24      122.91     62.37 o 
  10   2   8     4924.66     5566.51    131.40 o 
  12   2   8      164.08      312.89     84.26 o 
  14   2   8     8593.62     9011.55    215.51 o 
  16   2   8     1205.97     1317.41    119.13 o 
  18   2   8     7080.27     7026.34    252.72 o 
  20   2   8       84.75       90.30    172.34 o 
  22   2   8     3738.78     3279.76    240.88 o 
 -37   3   8       18.53     -250.00    283.52 o 
 -35   3   8     2868.80     2701.50    216.34 o 
 -33   3   8      643.37      539.69    180.16 o 
 -31   3   8     1369.73     1338.54    130.12 o 
 -29   3   8     5306.79     5308.25    188.04 o 
 -27   3   8     4768.96     5055.71    155.03 o 
 -25   3   8     3121.65     3052.49    114.36 o 
 -23   3   8    18044.97    18149.20    252.65 o 
 -21   3   8     2385.08     2394.90     74.96 o 
 -19   3   8    10774.26    10365.39    144.84 o 
 -17   3   8     5856.90     5558.50     95.28 o 
 -15   3   8      820.90      806.64     50.52 o 
 -13   3   8      640.93      606.99     48.56 o 
 -11   3   8     1833.57     1694.89     71.75 o 
  -9   3   8       53.77       71.04     46.66 o 
  -7   3   8     7871.86     8333.01    106.04 o 
  -5   3   8    14523.16    14328.79    160.10 o 
  -3   3   8       27.32      276.76     63.81 o 
  -1   3   8    20656.57    19289.48    207.85 o 
   1   3   8     2792.20     2515.66     69.61 o 
   3   3   8     1170.82     1019.09     61.63 o 
   5   3   8      723.70      529.86     64.27 o 
   7   3   8     2169.60     2331.13     82.81 o 
   9   3   8     2111.35     2322.87     85.57 o 
  11   3   8     5641.58     5431.19    147.28 o 
  13   3   8     4988.65     5176.65    163.19 o 
  15   3   8      532.75      385.18    121.44 o 
  17   3   8     1690.81     1642.56    179.85 o 
  19   3   8      737.59      899.66    197.02 o 
  21   3   8      197.24       97.07    225.97 o 
 -34   4   8      771.25      692.85    199.93 o 
 -32   4   8     1680.23     1402.91    202.22 o 
 -30   4   8        1.99     -141.18    160.21 o 
 -28   4   8     3353.71     3124.37    161.14 o 
 -26   4   8      708.37      547.34    131.43 o 
 -24   4   8     1804.98     1790.03    126.31 o 
 -22   4   8      444.12      364.84     81.10 o 
 -20   4   8     5778.04     6060.33    112.97 o 
 -18   4   8      955.48      961.90     72.78 o 
 -16   4   8      265.74      305.89     59.09 o 
 -14   4   8       60.63      109.89     58.55 o 
 -12   4   8       48.05      168.92     58.05 o 
 -10   4   8       61.86      103.31     60.78 o 
  -8   4   8     2380.76     2532.92     75.12 o 
  -6   4   8     6711.48     7211.69    113.83 o 
  -4   4   8    10149.37    10095.01    134.44 o 
  -2   4   8    12394.41    12376.46    162.28 o 
   0   4   8     1871.04     1964.83     71.98 o 
   2   4   8     9215.12     9510.42    137.73 o 
   4   4   8     3584.52     3491.46     95.93 o 
   6   4   8     2778.66     3267.40    107.51 o 
   8   4   8     7494.40     7071.23    155.43 o 
  10   4   8     4846.29     5243.23    152.13 o 
  12   4   8     1905.14     2018.52    165.36 o 
  14   4   8     3046.34     2899.17    305.82 o 
  16   4   8      226.29      237.10    221.84 o 
  18   4   8        7.71       77.60    237.66 o 
 -31   5   8      698.45      769.46    257.96 o 
 -29   5   8        4.02      -39.16    210.93 o 
 -27   5   8     1349.70     1268.29    191.26 o 
 -25   5   8      574.78      798.12    179.32 o 
 -23   5   8     2185.45     2043.71    117.17 o 
 -21   5   8     1409.34     1380.86    119.68 o 
 -19   5   8     4241.40     4665.46    145.08 o 
 -17   5   8     1678.35     1477.92     81.96 o 
 -15   5   8     3833.91     4069.99    107.97 o 
 -13   5   8     3072.72     3299.96     99.28 o 
 -11   5   8        6.19      -27.30     75.12 o 
  -9   5   8     4515.59     4174.12    137.34 o 
  -7   5   8      483.57      501.55     93.27 o 
  -5   5   8     2660.51     2659.48    107.11 o 
  -3   5   8      508.50      283.36     89.69 o 
  -1   5   8    11835.01    11294.41    193.12 o 
   1   5   8       24.59      161.55     95.69 o 
   3   5   8    18452.72    18319.44    278.73 o 
   5   5   8      321.81      201.72    101.24 o 
   7   5   8     8139.28     7713.02    210.30 o 
   9   5   8     1164.18      883.73    141.63 o 
  11   5   8     2901.52     2759.32    164.09 o 
  13   5   8      663.53      716.63    279.55 o 
  15   5   8      448.79      283.87    332.31 o 
 -28   6   8     1373.26     2018.65    419.21 o 
 -26   6   8       91.30     -162.19    328.75 o 
 -24   6   8     2896.52     3118.83    214.58 o 
 -22   6   8      152.74      221.75    176.69 o 
 -20   6   8     2977.40     2998.74    222.01 o 
 -18   6   8      799.93      885.84    183.38 o 
 -16   6   8     9939.34    10137.90    278.66 o 
 -14   6   8       17.92       61.40    132.84 o 
 -12   6   8     8643.47     8610.26    224.38 o 
 -10   6   8     2054.23     2053.20    148.70 o 
  -8   6   8       95.88       -6.76    127.51 o 
  -6   6   8      894.49      518.50    124.53 o 
  -4   6   8      460.68      361.54    124.53 o 
  -2   6   8     1034.31     1107.21    134.71 o 
   0   6   8     1250.40     1252.33    140.65 o 
   2   6   8     4666.30     4898.18    187.16 o 
   4   6   8     2896.67     2615.88    162.48 o 
   6   6   8     3899.13     4154.06    277.03 o 
   8   6   8      104.58      274.99    232.09 o 
  10   6   8      386.40       16.59    277.37 o 
  12   6   8      146.22       88.65    217.56 o 
 -21   7   8     1467.96     1520.38    399.25 o 
 -19   7   8     1382.70     1036.94    327.85 o 
 -17   7   8      210.47      185.29    202.39 o 
 -15   7   8     3956.46     4450.80    303.40 o 
 -13   7   8     1596.47     1332.86    240.31 o 
 -11   7   8     2813.80     2526.29    206.03 o 
  -9   7   8     1622.51     1792.53    202.79 o 
  -7   7   8        1.80       13.78    190.65 o 
  -5   7   8      278.73      313.30    183.06 o 
  -3   7   8      238.25       90.73    202.87 o 
  -1   7   8       14.06      -13.96    223.56 o 
   1   7   8        8.48     -218.05    263.46 o 
   3   7   8      926.49     1286.62    268.12 o 
   5   7   8     2193.90     2496.60    337.53 o 
 -39   1   9       42.29      -21.13    222.37 o 
 -37   1   9       36.17      250.20    201.11 o 
 -35   1   9     1095.11     1399.08    200.14 o 
 -33   1   9     1767.29     2114.18    180.94 o 
 -31   1   9        1.41        1.43    104.54 o 
 -29   1   9      667.04      577.18     93.42 o 
 -27   1   9      872.14      690.85     71.72 o 
 -25   1   9     1567.54     1956.63     78.13 o 
 -23   1   9      799.41      748.38     55.17 o 
 -21   1   9      249.52      214.13     50.48 o 
 -19   1   9     4300.68     4334.40     70.83 o 
 -17   1   9      980.92     1052.27     43.36 o 
 -15   1   9      241.93      266.64     39.50 o 
 -13   1   9     8350.59     8060.16     94.65 o 
 -11   1   9      474.37      483.25     41.09 o 
  -9   1   9    17728.07    17575.19    170.81 o 
  -7   1   9     2912.82     3115.95     67.23 o 
  -5   1   9      291.57      317.97     45.60 o 
  -3   1   9     6343.17     6350.17     86.11 o 
  -1   1   9     1526.24     1517.91     55.56 o 
   1   1   9     7665.62     7435.17    108.58 o 
   3   1   9      871.31      870.26     55.95 o 
   5   1   9       86.93       92.21     50.99 o 
   7   1   9     1691.56     1908.29     82.76 o 
   9   1   9      264.91      246.89     80.36 o 
  11   1   9     2933.22     2987.98    113.72 o 
  13   1   9       17.28     -110.04    110.04 o 
  15   1   9      996.93      872.99    136.69 o 
  17   1   9      438.54      309.27    170.99 o 
  19   1   9      200.58      241.36    177.97 o 
  21   1   9      351.13      740.00    215.29 o 
 -38   2   9       20.27     -178.92    178.92 o 
 -36   2   9       74.10      242.73    180.61 o 
 -34   2   9       54.62      -41.41    158.56 o 
 -32   2   9      708.91      921.02    140.91 o 
 -30   2   9     1521.77     1440.47    122.47 o 
 -28   2   9      459.58      348.50     92.76 o 
 -26   2   9     1719.27     1800.77     74.66 o 
 -24   2   9       12.57      -64.05     64.05 o 
 -22   2   9     7306.84     6933.48    111.31 o 
 -20   2   9     1497.19     1427.01     66.23 o 
 -18   2   9     2153.67     2349.54     61.11 o 
 -16   2   9      108.92      280.93     46.26 o 
 -14   2   9      163.04       89.83     44.96 o 
 -12   2   9    20518.43    20188.05    196.81 o 
 -10   2   9     3601.30     3387.51     64.66 o 
  -8   2   9     2340.59     2270.43     64.73 o 
  -6   2   9       13.74      -35.46     43.11 o 
  -4   2   9      717.96      822.89     57.64 o 
  -2   2   9    28173.30    27038.64    291.97 o 
   0   2   9     3055.47     2928.26     72.78 o 
   2   2   9     4210.84     3800.45     80.55 o 
   4   2   9        0.01       20.17     55.28 o 
   6   2   9     1867.49     1695.40     77.95 o 
   8   2   9     3637.83     3426.03    110.80 o 
  10   2   9       22.95       89.11     94.69 o 
  12   2   9      589.00      531.50    110.61 o 
  14   2   9      183.04      223.60    124.18 o 
  16   2   9     1040.70     1097.80    187.02 o 
  18   2   9      373.17      444.48    190.68 o 
  20   2   9        3.27     -132.97    221.48 o 
 -37   3   9      401.55       43.38    221.00 o 
 -35   3   9      881.78      839.75    204.75 o 
 -33   3   9      262.08      278.24    193.19 o 
 -31   3   9      597.50      529.00    151.89 o 
 -29   3   9     1598.53     1601.42    139.07 o 
 -27   3   9       11.80      -15.60    107.71 o 
 -25   3   9      340.33      445.96    108.78 o 
 -23   3   9     2457.23     2650.68     92.57 o 
 -21   3   9      479.31      521.65     62.39 o 
 -19   3   9     3701.47     3696.69     85.58 o 
 -17   3   9     1248.28     1123.59     58.69 o 
 -15   3   9      964.82     1075.58     57.14 o 
 -13   3   9        0.24      -21.26     50.08 o 
 -11   3   9      399.95      385.25     53.20 o 
  -9   3   9       19.14       17.57     50.90 o 
  -7   3   9       76.66       78.10     54.97 o 
  -5   3   9      795.67      629.90     58.21 o 
  -3   3   9       43.59       84.37     55.49 o 
  -1   3   9     3350.81     3219.93     80.39 o 
   1   3   9     1030.62     1164.42     71.61 o 
   3   3   9        9.55      -35.27     66.01 o 
   5   3   9     1881.29     1857.40     77.86 o 
   7   3   9      403.64      424.93     85.40 o 
   9   3   9     6858.14     6736.75    150.51 o 
  11   3   9      406.69      436.57    125.95 o 
  13   3   9       85.24      169.01    139.29 o 
  15   3   9      873.08      728.43    182.24 o 
  17   3   9      389.36      454.02    222.69 o 
  19   3   9     1202.20     1226.87    272.90 o 
 -34   4   9      182.60      139.42    205.00 o 
 -32   4   9      394.07      539.50    182.85 o 
 -30   4   9       57.93      155.90    171.74 o 
 -28   4   9     1537.25     1417.25    161.43 o 
 -26   4   9      374.00      295.28    134.11 o 
 -24   4   9      285.01      351.10    124.52 o 
 -22   4   9     1366.01     1294.31     99.58 o 
 -20   4   9       10.20      -74.27     83.23 o 
 -18   4   9      202.05      129.72     66.98 o 
 -16   4   9      744.04      790.67     71.12 o 
 -14   4   9       79.31       57.95     64.55 o 
 -12   4   9      781.54      829.88     68.63 o 
 -10   4   9       44.62       68.45     64.08 o 
  -8   4   9      352.57      265.86     65.85 o 
  -6   4   9      222.61      177.95     66.55 o 
  -4   4   9      135.97      122.73     68.12 o 
  -2   4   9     2409.57     2297.55     95.49 o 
   0   4   9      108.62       84.79     79.45 o 
   2   4   9      528.96      424.00     82.35 o 
   4   4   9     1362.34     1384.53     89.04 o 
   6   4   9      537.89      524.20    104.85 o 
   8   4   9        8.44     -118.47    118.47 o 
  10   4   9      195.42      284.03    159.94 o 
  12   4   9       47.66      -66.53    219.36 o 
  14   4   9     1846.42     2131.96    254.18 o 
  16   4   9        3.91      264.64    244.27 o 
 -31   5   9      118.74      137.73    238.78 o 
 -29   5   9      119.82      -13.68    229.36 o 
 -27   5   9      282.88      356.64    195.30 o 
 -25   5   9      502.05      453.91    188.00 o 
 -23   5   9      535.85      649.21    126.42 o 
 -21   5   9        1.44        4.69    119.59 o 
 -19   5   9     2412.30     2192.95    135.06 o 
 -17   5   9     1916.74     2049.56    134.17 o 
 -15   5   9       22.59       47.52     94.97 o 
 -13   5   9       52.89      -84.77    100.08 o 
 -11   5   9      453.79      377.32     93.26 o 
  -9   5   9        0.86       -7.47    105.60 o 
  -7   5   9       89.41       15.45    110.77 o 
  -5   5   9     3040.14     2868.29    128.93 o 
  -3   5   9      206.43      173.51    106.24 o 
  -1   5   9     1816.57     1745.43    121.15 o 
   1   5   9      649.84      649.84    124.21 o 
   3   5   9      456.11      430.52    126.15 o 
   5   5   9     1471.65     1793.01    188.05 o 
   7   5   9      245.00      183.86    185.89 o 
   9   5   9     1166.57      935.55    167.76 o 
  11   5   9       85.78     -129.81    323.41 o 
  13   5   9       25.27     -142.34    426.35 o 
 -26   6   9      226.29      248.37    354.04 o 
 -24   6   9      306.32      379.13    179.81 o 
 -22   6   9        5.26      -68.04    219.22 o 
 -20   6   9      317.62      132.63    203.95 o 
 -18   6   9      180.73      195.57    128.35 o 
 -16   6   9      145.11       61.20    149.10 o 
 -14   6   9        0.02       23.60    159.33 o 
 -12   6   9        4.39       42.22    157.83 o 
 -10   6   9       47.99       26.57    141.08 o 
  -8   6   9      484.23      397.92    140.54 o 
  -6   6   9        8.17      -74.64    135.06 o 
  -4   6   9     1029.59      973.42    146.83 o 
  -2   6   9       60.61       73.39    153.73 o 
   0   6   9        0.40      -77.31    161.59 o 
   2   6   9       19.45       -8.22    159.01 o 
   4   6   9      566.85      388.04    152.69 o 
   6   6   9     1302.36     1067.73    246.99 o 
   8   6   9      670.23      438.73    485.11 o 
 -19   7   9      129.87      116.07    356.68 o 
 -17   7   9       27.10       13.11    194.71 o 
 -15   7   9      123.24       19.11    268.19 o 
 -13   7   9      213.93      -71.26    260.31 o 
 -11   7   9       14.48        7.87    244.81 o 
  -9   7   9      478.65      254.53    252.76 o 
  -7   7   9       51.54      -70.89    280.19 o 
  -5   7   9      104.77       84.39    256.92 o 
  -3   7   9      125.63      153.80    258.14 o 
  -1   7   9       18.13       49.90    310.06 o 
   1   7   9       44.74     -116.25    310.92 o 
 -40   0  10      677.25      711.36    336.82 o 
 -38   0  10     1100.64      970.88    357.94 o 
 -36   0  10       38.01      -18.06    327.39 o 
 -34   0  10     1718.55     1405.69    269.75 o 
 -32   0  10      548.16      619.62    180.69 o 
 -30   0  10     8070.17     8589.75    277.12 o 
 -28   0  10       13.54      136.14    140.66 o 
 -26   0  10       68.84      226.44    106.23 o 
 -24   0  10     3331.28     3203.26    113.30 o 
 -22   0  10       68.57      -38.52     78.88 o 
 -20   0  10     1622.83     1540.76     75.90 o 
 -18   0  10    11866.79    12000.31    188.75 o 
 -16   0  10     7146.14     6971.49    125.12 o 
 -14   0  10    23789.46    23729.89    316.65 o 
 -12   0  10    23409.45    21838.86    304.87 o 
 -10   0  10     2775.19     2822.02    101.75 o 
  -8   0  10     6849.39     7526.75    133.40 o 
  -6   0  10    20092.89    20905.21    294.53 o 
  -4   0  10     5700.26     6226.15    151.15 o 
  -2   0  10    31690.04    31085.94    434.58 o 
   0   0  10    13939.34    14890.53    246.86 o 
   2   0  10     2495.55     2552.34    101.92 o 
   4   0  10     3271.37     3257.68    112.71 o 
   6   0  10      846.53      823.85    120.28 o 
   8   0  10     2494.23     2638.95    164.04 o 
  10   0  10      341.90      159.06    181.98 o 
  12   0  10      331.14      328.76    196.33 o 
  14   0  10        1.90      198.05    213.21 o 
  16   0  10     2116.70     2218.83    290.46 o 
  18   0  10     4714.54     6008.89    479.61 o 
  20   0  10     4347.90     4085.65    445.27 o 
 -39   1  10      128.07      -95.69    228.77 o 
 -37   1  10     1151.78     1090.66    392.34 o 
 -35   1  10      127.60      -36.26    173.57 o 
 -33   1  10     6328.24     6316.84    273.72 o 
 -31   1  10      877.71      915.90    138.36 o 
 -29   1  10     4002.92     4027.87    161.36 o 
 -27   1  10      957.34      873.96     87.25 o 
 -25   1  10     2754.22     2923.81     85.94 o 
 -23   1  10      239.09      194.66     61.72 o 
 -21   1  10     3278.37     3165.20     78.84 o 
 -19   1  10      925.17      925.24     50.14 o 
 -17   1  10      816.07      971.78     50.47 o 
 -15   1  10     5636.51     5295.45     78.91 o 
 -13   1  10      177.13      257.23     46.79 o 
 -11   1  10    15518.29    14566.18    159.78 o 
  -9   1  10        0.02       83.60     45.18 o 
  -7   1  10    14563.65    14298.08    160.32 o 
  -5   1  10      129.84      106.56     50.15 o 
  -3   1  10    15244.88    14216.74    159.32 o 
  -1   1  10       70.78       -2.54     53.28 o 
   1   1  10    11457.44    11401.05    152.61 o 
   3   1  10        2.17      -26.86     60.47 o 
   5   1  10       11.52       39.70     56.67 o 
   7   1  10       14.71       -8.37     88.18 o 
   9   1  10      131.04      131.48     99.82 o 
  11   1  10      774.87      633.06    117.41 o 
  13   1  10      468.67      425.84    141.17 o 
  15   1  10     5698.85     5596.54    253.44 o 
  17   1  10      112.46       62.94    195.92 o 
  19   1  10     3477.36     3575.33    244.39 o 
 -38   2  10      999.50     1505.39    243.94 o 
 -36   2  10      606.26      448.89    223.20 o 
 -34   2  10     3315.36     3280.61    275.69 o 
 -32   2  10      944.35      868.01    157.20 o 
 -30   2  10     5837.52     6196.54    194.80 o 
 -28   2  10     1960.53     2119.11    127.18 o 
 -26   2  10    13812.34    13392.62    218.00 o 
 -24   2  10     5182.29     5097.16    111.31 o 
 -22   2  10     8739.99     8881.24    139.58 o 
 -20   2  10      117.23       55.60     57.66 o 
 -18   2  10     4519.54     4494.71     86.99 o 
 -16   2  10      585.53      764.71     54.52 o 
 -14   2  10       15.85       88.70     49.38 o 
 -12   2  10      985.22     1210.02     53.15 o 
 -10   2  10     1036.55     1056.34     54.03 o 
  -8   2  10     2779.76     3083.54     70.91 o 
  -6   2  10     3206.02     3216.36     77.89 o 
  -4   2  10     8633.02     8441.08    117.41 o 
  -2   2  10      528.94      678.97     62.54 o 
   0   2  10     1962.23     1979.03     81.16 o 
   2   2  10     1647.55     1721.01     80.99 o 
   4   2  10     3549.65     3717.46     89.75 o 
   6   2  10     3141.21     2853.65     98.62 o 
   8   2  10    14117.45    14269.06    295.38 o 
  10   2  10        1.26      213.46    125.81 o 
  12   2  10     9232.56     8467.27    215.30 o 
  14   2  10      573.79      533.02    191.41 o 
  16   2  10     4130.47     3586.00    242.65 o 
  18   2  10      118.18       96.52    213.74 o 
 -37   3  10     2419.95     2385.47    277.48 o 
 -35   3  10      108.73      206.68    218.41 o 
 -33   3  10      540.47      272.16    199.50 o 
 -31   3  10      914.71      646.06    179.74 o 
 -29   3  10     2747.06     2456.72    162.28 o 
 -27   3  10      178.07       97.34    124.33 o 
 -25   3  10     6986.92     7480.26    186.73 o 
 -23   3  10     2688.06     2699.28     98.28 o 
 -21   3  10     3151.91     3418.04     93.62 o 
 -19   3  10     5749.01     5810.76    107.05 o 
 -17   3  10      613.62      535.98     61.58 o 
 -15   3  10     1728.96     1914.02     70.91 o 
 -13   3  10     1023.13      964.48     60.16 o 
 -11   3  10     1884.96     1754.11     66.99 o 
  -9   3  10      157.82      233.07     59.52 o 
  -7   3  10     4784.84     4582.62     89.94 o 
  -5   3  10      583.73      569.61     66.91 o 
  -3   3  10     2037.58     2335.45     88.44 o 
  -1   3  10       38.08       58.79     72.07 o 
   1   3  10     2785.47     2644.34     96.56 o 
   3   3  10     4316.00     4293.32    113.81 o 
   5   3  10    14955.48    14481.33    242.85 o 
   7   3  10     5885.81     6033.73    160.65 o 
   9   3  10     8027.00     7483.74    213.78 o 
  11   3  10     3768.28     3839.86    204.16 o 
  13   3  10     1722.48     1192.61    212.79 o 
  15   3  10      296.97      372.19    235.53 o 
  17   3  10      692.89      816.94    258.40 o 
 -34   4  10      199.28      391.31    265.43 o 
 -32   4  10       22.86        5.59    206.42 o 
 -30   4  10       34.73      113.44    200.95 o 
 -28   4  10      102.34       64.97    169.58 o 
 -26   4  10     1420.29     1560.35    188.34 o 
 -24   4  10      881.24      576.62    118.12 o 
 -22   4  10     4826.87     4993.58    160.97 o 
 -20   4  10     2196.10     2372.22    114.27 o 
 -18   4  10     2735.48     3290.02    106.73 o 
 -16   4  10      169.57      170.90     78.20 o 
 -14   4  10     7916.21     7740.91    138.51 o 
 -12   4  10      516.44      539.80     79.94 o 
 -10   4  10    12814.56    12714.35    203.32 o 
  -8   4  10      683.97     1026.48     96.00 o 
  -6   4  10     3069.09     3172.48    128.77 o 
  -4   4  10     2889.70     3234.97    127.18 o 
  -2   4  10      955.47     1036.06    103.00 o 
   0   4  10     2547.84     2276.77    118.72 o 
   2   4  10       66.61       81.96    104.43 o 
   4   4  10     1741.82     1559.00    122.08 o 
   6   4  10      756.29      599.29    137.41 o 
   8   4  10     5575.03     5914.51    202.62 o 
  10   4  10       14.63      117.23    256.44 o 
  12   4  10     1501.78     1216.74    259.79 o 
  14   4  10       57.13      -51.42    289.70 o 
 -31   5  10        1.28       -7.74    252.77 o 
 -29   5  10      111.14      -63.28    236.33 o 
 -27   5  10     1375.34     1462.25    230.57 o 
 -25   5  10        4.56      -38.56    154.17 o 
 -23   5  10     6480.44     6920.69    224.58 o 
 -21   5  10      329.34      222.08    147.69 o 
 -19   5  10     8390.13     8787.84    217.11 o 
 -17   5  10     2430.84     2348.98    145.95 o 
 -15   5  10     5040.08     4934.74    164.50 o 
 -13   5  10     2537.31     2390.22    150.76 o 
 -11   5  10     6685.25     6628.10    239.32 o 
  -9   5  10     2754.15     2759.25    138.43 o 
  -7   5  10     2294.95     2442.50    157.08 o 
  -5   5  10       50.46       82.82    120.05 o 
  -3   5  10     2777.96     2688.87    146.51 o 
  -1   5  10      174.08      339.79    140.06 o 
   1   5  10     2333.73     2302.93    161.15 o 
   3   5  10      446.02      670.67    141.90 o 
   5   5  10     1558.77     1388.74    208.70 o 
   7   5  10      402.63      478.54    213.44 o 
   9   5  10      337.10      345.50    194.62 o 
  11   5  10      146.31      -98.23    454.72 o 
 -26   6  10     1429.78     1463.71    376.88 o 
 -24   6  10      379.21      525.88    210.53 o 
 -22   6  10     1548.92     1585.99    254.48 o 
 -20   6  10       60.24      177.73    259.49 o 
 -18   6  10     6106.18     5813.18    222.57 o 
 -16   6  10      196.34      102.86    175.54 o 
 -14   6  10     5163.94     5209.83    223.95 o 
 -12   6  10     1162.83     1151.71    180.75 o 
 -10   6  10      225.61      158.33    155.28 o 
  -8   6  10       65.81      151.24    150.42 o 
  -6   6  10       46.18       35.90    157.18 o 
  -4   6  10        4.72      -62.89    179.05 o 
  -2   6  10     1804.98     1871.56    192.31 o 
   0   6  10     2858.85     3299.05    217.81 o 
   2   6  10      144.95      -17.69    193.19 o 
   4   6  10     3639.90     3571.46    263.95 o 
   6   6  10      501.19     1210.29    388.95 o 
 -15   7  10     1499.24     1258.99    313.25 o 
 -13   7  10      343.81      133.18    287.46 o 
 -11   7  10      491.56      129.79    268.00 o 
  -9   7  10       50.22     -402.89    402.89 o 
  -7   7  10      355.18      371.29    405.08 o 
  -5   7  10        9.30      -39.36    329.01 o 
 -39   1  11      301.04      271.28    274.98 o 
 -37   1  11      302.31      377.13    284.77 o 
 -35   1  11       82.76      -33.27    184.76 o 
 -33   1  11      128.30      289.83    166.52 o 
 -31   1  11        4.48     -113.08    131.55 o 
 -29   1  11     4214.81     4445.81    148.57 o 
 -27   1  11      311.30      395.81     95.10 o 
 -25   1  11     2089.55     2068.78     90.76 o 
 -23   1  11      418.30      375.29     75.26 o 
 -21   1  11      390.47      485.57     54.95 o 
 -19   1  11      210.07      146.42     55.37 o 
 -17   1  11      103.68       95.31     54.42 o 
 -15   1  11       72.16       39.27     52.52 o 
 -13   1  11      300.22      279.63     51.99 o 
 -11   1  11      742.30      752.88     56.36 o 
  -9   1  11      216.74      162.26     55.55 o 
  -7   1  11     3483.57     3504.22     79.73 o 
  -5   1  11     2243.84     2361.06     75.92 o 
  -3   1  11     4459.31     4311.22     85.33 o 
  -1   1  11     7289.00     6978.04    131.52 o 
   1   1  11     4918.78     4733.80    101.50 o 
   3   1  11      353.73      302.64     73.17 o 
   5   1  11     1259.70     1259.20     81.02 o 
   7   1  11        9.62      -45.66    113.37 o 
   9   1  11     1021.45     1095.39    138.44 o 
  11   1  11      643.50      574.77    147.45 o 
  13   1  11        7.51      -57.28    198.71 o 
  15   1  11      797.92      423.44    213.08 o 
  17   1  11       70.72     -129.12    248.93 o 
 -38   2  11        7.12       36.57    287.12 o 
 -36   2  11      292.97      259.98    245.14 o 
 -34   2  11      917.95     1109.19    196.61 o 
 -32   2  11      333.26      551.27    187.92 o 
 -30   2  11     1524.22     1440.00    150.06 o 
 -28   2  11       95.82       99.55    126.46 o 
 -26   2  11       82.35       28.30     92.31 o 
 -24   2  11      779.42      605.59     84.57 o 
 -22   2  11     1133.84     1209.66     73.66 o 
 -20   2  11     2045.61     2000.15     73.27 o 
 -18   2  11      248.14      238.55     58.78 o 
 -16   2  11     1017.76      882.43     61.11 o 
 -14   2  11      369.79      421.99     59.33 o 
 -12   2  11     8719.85     9012.17    119.89 o 
 -10   2  11      890.64      921.99     62.10 o 
  -8   2  11      332.99      369.25     59.12 o 
  -6   2  11        0.48       46.00     61.72 o 
  -4   2  11     8775.99     8292.90    145.25 o 
  -2   2  11     1697.97     1845.88     79.82 o 
   0   2  11      148.73      181.05     76.26 o 
   2   2  11     2182.78     2376.32     95.04 o 
   4   2  11      301.55      285.89     80.86 o 
   6   2  11      914.12      762.98     99.21 o 
   8   2  11     1232.14     1418.75    147.31 o 
  10   2  11      793.34      682.66    154.51 o 
  12   2  11      112.45      119.71    223.62 o 
  14   2  11       87.84      235.51    235.39 o 
  16   2  11     1523.97     1442.73    267.45 o 
 -37   3  11      310.30      795.55    249.42 o 
 -35   3  11      154.32      233.69    262.68 o 
 -33   3  11      418.11      378.40    217.82 o 
 -31   3  11       43.97       59.18    190.74 o 
 -29   3  11      162.60       83.55    159.10 o 
 -27   3  11      191.45      171.30    134.41 o 
 -25   3  11       24.96       29.21    122.43 o 
 -23   3  11     1082.01     1063.09     95.93 o 
 -21   3  11     1052.70     1091.77     92.75 o 
 -19   3  11     3568.12     3860.10    103.87 o 
 -17   3  11      646.93      822.28     74.99 o 
 -15   3  11      507.02      526.56     68.37 o 
 -13   3  11      449.09      425.26     66.50 o 
 -11   3  11      808.04      855.74     68.30 o 
  -9   3  11     1617.42     1809.64     77.59 o 
  -7   3  11     2919.93     2510.99     99.06 o 
  -5   3  11      501.62      532.41     83.61 o 
  -3   3  11     6701.56     6179.73    145.00 o 
  -1   3  11        6.34       64.13     92.79 o 
   1   3  11     1724.61     1854.33    105.13 o 
   3   3  11       26.83      -95.10     96.26 o 
   5   3  11       26.38      -81.65    114.62 o 
   7   3  11      181.90      -18.32    113.62 o 
   9   3  11      173.34      -26.20    172.69 o 
  11   3  11      286.20      228.19    237.00 o 
  13   3  11      215.49      203.39    282.26 o 
  15   3  11        3.92       33.57    298.58 o 
 -34   4  11      136.55      263.72    269.64 o 
 -32   4  11       49.84       52.12    227.81 o 
 -30   4  11      243.80      170.55    210.83 o 
 -28   4  11      120.94     -104.53    190.29 o 
 -26   4  11       26.14      -40.11    166.64 o 
 -24   4  11      190.41      169.49    117.27 o 
 -22   4  11       61.32      169.65    124.34 o 
 -20   4  11      824.34      974.59     97.22 o 
 -18   4  11     2989.25     3280.34    198.85 o 
 -16   4  11      114.82      123.16     96.16 o 
 -14   4  11     2614.34     2879.57    112.76 o 
 -12   4  11      487.53      591.79    104.17 o 
 -10   4  11     2154.68     2350.26    119.87 o 
  -8   4  11     3204.50     3582.25    138.69 o 
  -6   4  11     1199.87     1225.03    114.58 o 
  -4   4  11    10632.82    10361.53    228.43 o 
  -2   4  11      176.07       33.01    115.55 o 
   0   4  11       35.81       30.75    127.89 o 
   2   4  11      604.64      587.35    133.17 o 
   4   4  11      388.26      423.63    134.59 o 
   6   4  11      714.16      824.54    168.04 o 
   8   4  11       79.70        3.96    144.77 o 
  10   4  11        6.82      -95.00    296.10 o 
  12   4  11       39.64     -105.36    409.33 o 
 -29   5  11      202.10      621.24    390.54 o 
 -27   5  11       18.39     -128.15    273.12 o 
 -25   5  11      200.54      218.90    160.27 o 
 -23   5  11      555.40      662.84    174.01 o 
 -21   5  11      413.63      426.64    178.05 o 
 -19   5  11       91.73       12.80    130.53 o 
 -17   5  11       12.31       13.40    137.94 o 
 -15   5  11       33.65     -111.71    150.99 o 
 -13   5  11        3.90      132.92    149.57 o 
 -11   5  11       35.39     -134.91    137.17 o 
  -9   5  11      233.56      318.67    132.60 o 
  -7   5  11        2.86      -53.34    133.13 o 
  -5   5  11      179.34      274.41    147.64 o 
  -3   5  11      165.13      126.64    157.95 o 
  -1   5  11        0.32      -40.13    165.97 o 
   1   5  11      284.30      195.00    153.94 o 
   3   5  11      419.23      411.83    150.58 o 
   5   5  11       31.09      118.01    236.24 o 
   7   5  11       57.87      217.34    362.25 o 
 -24   6  11        0.19      197.21    351.97 o 
 -22   6  11     1022.33     1061.22    324.60 o 
 -20   6  11        1.47       77.80    313.19 o 
 -18   6  11     1447.19     1261.35    210.62 o 
 -16   6  11      535.96      335.18    190.12 o 
 -14   6  11       76.82      -66.10    183.14 o 
 -12   6  11     2405.87     2195.65    205.08 o 
 -10   6  11        2.46       32.08    188.99 o 
  -8   6  11     1576.92     1524.56    180.43 o 
  -6   6  11      161.90       70.60    192.09 o 
  -4   6  11      490.46      253.01    213.37 o 
  -2   6  11     1231.60     1349.70    256.01 o 
   0   6  11      435.91      491.75    274.06 o 
   2   6  11      500.65      303.75    200.15 o 
 -38   0  12       61.36        1.73    434.04 o 
 -36   0  12     2145.12     2320.29    529.27 o 
 -34   0  12      494.01      212.59    299.16 o 
 -32   0  12     5323.77     6104.58    300.49 o 
 -30   0  12     4373.78     4935.44    245.40 o 
 -28   0  12     1921.67     2329.95    201.24 o 
 -26   0  12     1093.50     1076.32    149.06 o 
 -24   0  12    13025.02    12877.37    280.96 o 
 -22   0  12     6173.78     6155.93    151.32 o 
 -20   0  12    20036.18    19802.12    311.85 o 
 -18   0  12      431.47      414.73     90.80 o 
 -16   0  12    10741.78    10103.76    209.74 o 
 -14   0  12     1700.60     1981.37    106.82 o 
 -12   0  12        7.02       32.78     87.12 o 
 -10   0  12     1293.34     1263.23     97.49 o 
  -8   0  12      293.47      473.82     88.68 o 
  -6   0  12     3487.81     3348.44    125.44 o 
  -4   0  12     1546.78     1566.45    110.89 o 
  -2   0  12    27650.17    27305.50    446.99 o 
   0   0  12      178.98      114.31    110.06 o 
   2   0  12     2957.92     2867.94    155.78 o 
   4   0  12      207.26       93.63    119.97 o 
   6   0  12      419.90      367.81    197.01 o 
   8   0  12      304.10      308.19    229.12 o 
  10   0  12      925.54     1274.77    375.17 o 
  12   0  12     1069.06      953.04    381.09 o 
  14   0  12     2205.82     1913.70    417.52 o 
 -39   1  12       75.12       83.72    318.60 o 
 -37   1  12      111.55      209.12    261.16 o 
 -35   1  12     1606.47     1401.48    231.51 o 
 -33   1  12     1497.71     1742.11    283.33 o 
 -31   1  12     3003.71     3413.47    196.13 o 
 -29   1  12     8334.56     8727.38    218.67 o 
 -27   1  12     1361.23     1380.63    131.80 o 
 -25   1  12     2134.76     2072.64    122.72 o 
 -23   1  12     2632.02     2809.04    106.03 o 
 -21   1  12     1073.18     1033.41     67.12 o 
 -19   1  12     8946.17     9301.31    132.20 o 
 -17   1  12     2681.70     2843.83     81.23 o 
 -15   1  12      495.53      506.70     65.91 o 
 -13   1  12     2513.13     2359.30     81.12 o 
 -11   1  12       29.56      -44.47     61.91 o 
  -9   1  12     2185.73     2052.24     74.76 o 
  -7   1  12     1273.87     1238.76     71.44 o 
  -5   1  12    11127.37    11130.54    159.38 o 
  -3   1  12     1479.47     1648.93     83.85 o 
  -1   1  12     6734.90     6594.76    130.72 o 
   1   1  12     1101.00     1285.10     98.28 o 
   3   1  12     1703.04     1538.23    101.08 o 
   5   1  12      172.44      116.39    105.43 o 
   7   1  12      995.15      822.08    168.29 o 
   9   1  12       58.04      158.83    191.33 o 
  11   1  12      729.99      432.09    262.15 o 
  13   1  12     1458.65     1607.80    290.38 o 
  15   1  12        2.88     -186.27    283.27 o 
 -38   2  12      157.78      143.89    326.97 o 
 -36   2  12      501.54      535.89    269.10 o 
 -34   2  12      581.23      859.32    233.16 o 
 -32   2  12     1179.41      949.81    208.78 o 
 -30   2  12     1051.29      989.23    160.66 o 
 -28   2  12     4782.56     5309.45    190.69 o 
 -26   2  12      505.79      536.44    125.48 o 
 -24   2  12     1149.59     1165.24     90.70 o 
 -22   2  12     2028.27     2223.28     98.13 o 
 -20   2  12       31.85       -4.72     68.64 o 
 -18   2  12      812.05      695.12     74.65 o 
 -16   2  12       62.31      141.84     69.16 o 
 -14   2  12     1916.45     1962.68     78.38 o 
 -12   2  12     1023.84      922.03     69.52 o 
 -10   2  12     5179.64     5352.20    101.75 o 
  -8   2  12      219.24      176.67     71.40 o 
  -6   2  12     3342.68     3010.42    110.11 o 
  -4   2  12     2176.72     2014.86    101.28 o 
  -2   2  12     1731.26     2004.89    103.29 o 
   0   2  12     1103.40      807.65    107.99 o 
   2   2  12     8961.50     9071.92    222.53 o 
   4   2  12     1408.10     1217.69    113.01 o 
   6   2  12     6061.40     5779.76    170.75 o 
   8   2  12      124.97      -87.12    182.60 o 
  10   2  12     3077.21     2790.58    344.12 o 
  12   2  12       26.52      122.01    285.86 o 
  14   2  12      392.41      252.10    298.37 o 
 -35   3  12      254.67      225.86    283.85 o 
 -33   3  12        7.66     -176.47    242.76 o 
 -31   3  12      638.54      644.64    220.76 o 
 -29   3  12      435.67      428.34    186.00 o 
 -27   3  12     1846.54     2035.49    169.63 o 
 -25   3  12     1006.67     1051.02    126.09 o 
 -23   3  12      680.03      790.68    111.76 o 
 -21   3  12     4381.22     4352.04    120.71 o 
 -19   3  12     1456.22     1556.09     92.28 o 
 -17   3  12     4993.76     4778.30    114.19 o 
 -15   3  12      284.25      336.65     85.18 o 
 -13   3  12     2684.95     2715.42    101.86 o 
 -11   3  12        0.15       64.91     92.22 o 
  -9   3  12     7514.56     7678.71    174.27 o 
  -7   3  12       35.59      155.74    103.42 o 
  -5   3  12     1034.77     1014.63    126.02 o 
  -3   3  12      637.99      733.71    116.90 o 
  -1   3  12     1351.58     1260.39    124.48 o 
   1   3  12      309.53      320.30    123.96 o 
   3   3  12     6485.47     6267.21    163.51 o 
   5   3  12     2130.54     2366.37    148.91 o 
   7   3  12     2943.81     2621.90    156.67 o 
   9   3  12     2525.42     2460.97    277.78 o 
  11   3  12      124.05      209.13    333.86 o 
 -32   4  12      322.35      399.61    245.34 o 
 -30   4  12      432.03      698.49    236.69 o 
 -28   4  12     1669.76     1736.33    246.29 o 
 -26   4  12      202.65      229.63    140.62 o 
 -24   4  12     4439.92     4646.77    183.06 o 
 -22   4  12     3377.82     3660.07    173.74 o 
 -20   4  12     3370.05     2863.56    152.27 o 
 -18   4  12     1006.34      814.34    129.28 o 
 -16   4  12     8383.68     7941.50    193.47 o 
 -14   4  12       16.06      217.68    132.78 o 
 -12   4  12    14409.52    14490.35    276.99 o 
 -10   4  12     2275.93     3007.51    179.17 o 
  -8   4  12     3501.93     3458.01    149.45 o 
  -6   4  12     1801.71     2182.10    143.98 o 
  -4   4  12        6.14        9.46    144.94 o 
  -2   4  12        5.21     -117.50    144.11 o 
   0   4  12       96.35      -79.28    146.40 o 
   2   4  12      202.60      262.90    158.79 o 
   4   4  12      224.80      271.28    196.16 o 
   6   4  12     3628.97     3133.56    218.43 o 
   8   4  12      457.11      720.13    194.92 o 
 -29   5  12      256.72      146.48    427.94 o 
 -27   5  12       42.53      192.71    352.65 o 
 -25   5  12     1845.74     1804.08    212.15 o 
 -23   5  12      136.57       21.77    208.13 o 
 -21   5  12     2577.70     2426.89    255.46 o 
 -19   5  12      486.31      560.16    154.62 o 
 -17   5  12     3618.19     3850.88    216.93 o 
 -15   5  12     1316.77     1046.50    176.75 o 
 -13   5  12     6146.07     5805.87    230.49 o 
 -11   5  12     1264.41     1092.72    169.78 o 
  -9   5  12     2492.75     2519.06    167.64 o 
  -7   5  12       96.35      332.13    165.08 o 
  -5   5  12      544.59      335.16    169.48 o 
  -3   5  12        0.88        7.99    171.48 o 
  -1   5  12       79.59      -60.89    188.67 o 
   1   5  12      536.61      639.72    195.70 o 
   3   5  12       10.16      111.37    191.50 o 
   5   5  12     2378.00     2161.47    607.83 o 
 -20   6  12     1224.35     1347.43    246.78 o 
 -18   6  12      559.48      384.03    338.56 o 
 -16   6  12      462.06      363.68    262.70 o 
 -14   6  12     1224.84     1066.72    256.04 o 
 -12   6  12      390.63      196.28    248.86 o 
 -10   6  12       25.53      229.95    277.63 o 
  -8   6  12     1394.93     1819.31    302.71 o 
  -6   6  12      267.62       25.52    264.50 o 
  -4   6  12      983.45      747.16    268.02 o 
  -2   6  12     1510.96     1020.68    585.58 o 
 -37   1  13        5.59      160.20    335.22 o 
 -35   1  13      246.99      442.25    218.86 o 
 -33   1  13      798.86      787.80    219.05 o 
 -31   1  13     1899.32     1970.60    203.46 o 
 -29   1  13       60.15       76.59    143.58 o 
 -27   1  13        3.14      116.77    130.19 o 
 -25   1  13        0.70      -71.46    114.44 o 
 -23   1  13      534.33      521.43     77.26 o 
 -21   1  13       64.09       79.61     79.74 o 
 -19   1  13      491.57      568.14     78.61 o 
 -17   1  13      351.93      258.24     77.07 o 
 -15   1  13      228.83      220.89     83.35 o 
 -13   1  13     2755.59     2987.23    138.76 o 
 -11   1  13      411.10      530.42     91.46 o 
  -9   1  13     2559.57     2658.40    116.55 o 
  -7   1  13        0.15      -74.85     99.34 o 
  -5   1  13      262.91      378.67    105.79 o 
  -3   1  13     1633.60     1449.74    121.11 o 
  -1   1  13       57.65       27.67    110.42 o 
   1   1  13     5093.22     5368.10    151.88 o 
   3   1  13      484.99      379.57    105.93 o 
   5   1  13      193.93       76.67    117.07 o 
   7   1  13        5.49      217.61    209.04 o 
   9   1  13       84.75      125.70    268.69 o 
  11   1  13      849.03      849.91    300.62 o 
 -36   2  13      201.60        7.64    261.44 o 
 -34   2  13      389.30      592.22    255.22 o 
 -32   2  13      735.80      839.70    226.36 o 
 -30   2  13      322.97      -35.88    187.91 o 
 -28   2  13        0.29      -26.32    157.65 o 
 -26   2  13     1522.96     1372.77    167.39 o 
 -24   2  13       53.61       44.76    104.56 o 
 -22   2  13     2451.97     2511.40    141.54 o 
 -20   2  13      770.15      648.31     93.50 o 
 -18   2  13       27.42       34.82     83.50 o 
 -16   2  13      388.48      387.03     91.62 o 
 -14   2  13      371.16      420.49     93.47 o 
 -12   2  13     5784.70     5854.60    149.62 o 
 -10   2  13      176.02      251.62    104.24 o 
  -8   2  13     1393.88     1387.89    121.53 o 
  -6   2  13      314.00      271.25    112.73 o 
  -4   2  13       62.20      233.22    117.33 o 
  -2   2  13     4282.79     4397.50    156.65 o 
   0   2  13        0.13       42.27    124.33 o 
   2   2  13       26.42       48.14    114.87 o 
   4   2  13       10.15      -14.49    136.50 o 
   6   2  13       41.14      156.31    148.37 o 
   8   2  13      823.22      990.74    273.28 o 
  10   2  13        2.16      451.56    359.60 o 
 -35   3  13       25.90      -64.00    278.56 o 
 -33   3  13      251.35      232.05    268.58 o 
 -31   3  13        8.97       83.41    233.55 o 
 -29   3  13      219.34      167.13    203.15 o 
 -27   3  13      164.48       14.45    199.35 o 
 -25   3  13        9.86      -28.30    124.58 o 
 -23   3  13     1983.92     2103.24    157.02 o 
 -21   3  13       84.60      129.69    104.82 o 
 -19   3  13      187.03      182.54    111.76 o 
 -17   3  13      113.47       31.75    109.46 o 
 -15   3  13       55.97       19.91    103.62 o 
 -13   3  13       52.80      -80.20    112.05 o 
 -11   3  13       90.14       80.16    114.70 o 
  -9   3  13     1479.07     1472.15    132.78 o 
  -7   3  13       39.57       96.73    130.36 o 
  -5   3  13     2390.65     2151.80    148.63 o 
  -3   3  13       43.09      107.63    145.81 o 
  -1   3  13     1051.52     1287.52    167.33 o 
   1   3  13     1137.23      905.76    143.40 o 
   3   3  13        0.82      -52.68    147.55 o 
   5   3  13     1937.95     1969.76    185.80 o 
   7   3  13       73.82      249.40    352.78 o 
   9   3  13     1899.75     2628.14    678.42 o 
 -32   4  13      119.43       53.22    337.57 o 
 -30   4  13      122.79       85.89    329.70 o 
 -28   4  13      280.12      326.09    284.85 o 
 -26   4  13      485.13      430.53    155.34 o 
 -24   4  13      605.45      588.35    172.24 o 
 -22   4  13       56.26       50.59    122.40 o 
 -20   4  13      165.76      -84.18    135.12 o 
 -18   4  13       62.91      225.31    163.31 o 
 -16   4  13        2.13       -3.07    148.64 o 
 -14   4  13       66.14      -91.91    138.96 o 
 -12   4  13      284.57      139.14    132.51 o 
 -10   4  13      267.61      304.71    133.55 o 
  -8   4  13      351.80      310.14    150.55 o 
  -6   4  13      601.61      513.53    161.11 o 
  -4   4  13      422.69      130.74    163.14 o 
  -2   4  13      131.04      -92.58    171.97 o 
   0   4  13      575.45      668.50    183.02 o 
   2   4  13      170.62      177.39    162.46 o 
   4   4  13      990.30     1091.44    300.61 o 
   6   4  13        8.07     -199.30    226.06 o 
 -27   5  13       13.85      169.29    189.33 o 
 -25   5  13      137.26      344.37    334.50 o 
 -23   5  13       10.11      -80.97    302.90 o 
 -21   5  13      231.38      154.20    170.05 o 
 -19   5  13      165.09      123.69    222.26 o 
 -17   5  13      138.61      -23.08    192.89 o 
 -15   5  13      350.94      335.23    187.27 o 
 -13   5  13      175.63       68.47    184.26 o 
 -11   5  13      451.90      401.60    192.17 o 
  -9   5  13      110.53       97.95    191.03 o 
  -7   5  13      404.62      339.52    198.53 o 
  -5   5  13      734.99      825.61    226.02 o 
  -3   5  13        1.14       96.64    240.48 o 
  -1   5  13      285.81      385.58    250.57 o 
   1   5  13       70.03      183.42    201.31 o 
 -14   6  13      177.69       97.17    323.52 o 
 -12   6  13       96.10      -83.78    396.89 o 
 -36   0  14       49.78      -70.35    369.65 o 
 -34   0  14      953.97     1096.44    323.59 o 
 -32   0  14      289.13      215.82    255.59 o 
 -30   0  14     2029.43     2171.12    237.32 o 
 -28   0  14      124.66      124.45    186.18 o 
 -26   0  14     8394.88     8571.51    295.97 o 
 -24   0  14     1166.62     1506.70    140.30 o 
 -22   0  14     9973.14    10319.32    263.84 o 
 -20   0  14      189.12      373.19    143.36 o 
 -18   0  14     3485.75     3722.35    216.51 o 
 -16   0  14       20.72      119.63    143.74 o 
 -14   0  14      603.34      502.57    148.79 o 
 -12   0  14      744.24      692.23    172.47 o 
 -10   0  14      119.39      151.17    165.91 o 
  -8   0  14       65.54      -65.83    157.82 o 
  -6   0  14       82.71      361.80    182.55 o 
  -4   0  14     6761.65     6156.06    254.38 o 
  -2   0  14       68.89      149.55    200.46 o 
   0   0  14     2231.40     1699.47    222.18 o 
   2   0  14     1970.91     2293.16    190.05 o 
   4   0  14     3388.04     3142.05    331.49 o 
   6   0  14       83.01       67.19    383.79 o 
   8   0  14     3190.94     3018.32    484.46 o 
 -37   1  14      489.89      602.04    317.65 o 
 -35   1  14      321.66      460.45    271.19 o 
 -33   1  14      273.09      225.39    218.42 o 
 -31   1  14     1323.94     1437.37    216.90 o 
 -29   1  14      112.80      -35.46    169.23 o 
 -27   1  14     4925.89     5111.63    204.55 o 
 -25   1  14      738.06      808.24    112.80 o 
 -23   1  14     4216.18     4214.97    136.36 o 
 -21   1  14     1316.90     1288.59    108.80 o 
 -19   1  14     2310.47     2548.40    118.81 o 
 -17   1  14      672.51      555.40    107.72 o 
 -15   1  14     1620.39     1584.09    119.01 o 
 -13   1  14       55.98       48.13    123.38 o 
 -11   1  14      514.24      277.64    121.08 o 
  -9   1  14       30.88       87.86    120.73 o 
  -7   1  14     2329.45     2602.10    154.15 o 
  -5   1  14     1367.58     1816.37    176.60 o 
  -3   1  14     2478.22     2156.23    169.22 o 
  -1   1  14     5454.66     5900.74    219.48 o 
   1   1  14     1379.33     1194.84    134.71 o 
   3   1  14     1345.97     1320.87    123.87 o 
   5   1  14     1453.52     1352.10    260.87 o 
   7   1  14      880.46      871.72    305.81 o 
   9   1  14     1514.68     1099.04    683.73 o 
 -36   2  14       26.38       64.73    325.39 o 
 -34   2  14      282.44      383.68    282.30 o 
 -32   2  14       22.91       50.96    254.93 o 
 -30   2  14      617.09      447.88    237.99 o 
 -28   2  14      654.93      509.97    202.63 o 
 -26   2  14       91.09       17.90    119.48 o 
 -24   2  14     3065.33     2991.00    135.21 o 
 -22   2  14     1232.76     1311.63    121.71 o 
 -20   2  14     1811.49     1790.06    134.72 o 
 -18   2  14     2770.32     2840.26    193.76 o 
 -16   2  14     2323.92     2271.80    133.11 o 
 -14   2  14     5440.68     5347.21    183.26 o 
 -12   2  14     3297.69     2995.68    143.40 o 
 -10   2  14     1715.89     1582.66    142.66 o 
  -8   2  14     3971.89     3701.80    164.36 o 
  -6   2  14       95.80       40.74    137.37 o 
  -4   2  14     1203.18     1024.89    154.46 o 
  -2   2  14        3.36      -77.38    153.56 o 
   0   2  14     4210.54     4230.93    189.76 o 
   2   2  14      416.87      466.34    142.57 o 
   4   2  14     2902.70     3244.78    207.92 o 
   6   2  14        2.16      306.94    623.96 o 
   8   2  14      528.95      139.46    623.03 o 
 -33   3  14      613.30      611.80    300.45 o 
 -31   3  14      147.17       28.86    282.49 o 
 -29   3  14     1157.26      992.57    251.66 o 
 -27   3  14      271.12      228.43    155.44 o 
 -25   3  14       44.74      116.36    157.95 o 
 -23   3  14      997.36      757.23    126.29 o 
 -21   3  14      227.69      195.94    133.67 o 
 -19   3  14     3906.61     3366.17    228.77 o 
 -17   3  14      308.02      373.79    152.80 o 
 -15   3  14     8009.73     9089.46    324.34 o 
 -13   3  14      350.07      721.37    143.31 o 
 -11   3  14     6990.93     7055.94    200.64 o 
  -9   3  14      452.64      650.91    149.56 o 
  -7   3  14      697.65      680.65    162.85 o 
  -5   3  14        3.06      -95.65    159.54 o 
  -3   3  14     1210.56     1060.38    179.64 o 
  -1   3  14      133.12       92.42    176.23 o 
   1   3  14      872.00      874.22    167.14 o 
   3   3  14      639.73      484.60    286.13 o 
   5   3  14      344.92      221.82    213.02 o 
 -30   4  14     2850.86     3392.36    692.63 o 
 -28   4  14       47.98      163.84    355.36 o 
 -26   4  14     2053.71     1998.38    209.55 o 
 -24   4  14       24.29       41.99    232.68 o 
 -22   4  14      328.85      154.28    153.52 o 
 -20   4  14      125.38       -0.40    178.88 o 
 -18   4  14      337.22      329.93    184.18 o 
 -16   4  14      896.14      564.91    183.89 o 
 -14   4  14     1261.96     1482.97    212.09 o 
 -12   4  14     3269.97     3615.82    197.84 o 
 -10   4  14     1344.80     1387.22    180.85 o 
  -8   4  14     2110.56     1956.28    201.97 o 
  -6   4  14      273.50      362.93    181.29 o 
  -4   4  14       99.42      -60.99    191.05 o 
  -2   4  14       83.91      254.01    239.20 o 
   0   4  14      218.35      137.28    239.13 o 
   2   4  14       89.10      223.66    209.20 o 
 -23   5  14      166.11      -52.98    326.21 o 
 -21   5  14      167.57      169.56    249.15 o 
 -19   5  14       76.97      142.93    268.23 o 
 -17   5  14      386.31      704.26    251.71 o 
 -15   5  14      264.67      130.94    246.38 o 
 -13   5  14        6.13      241.79    251.81 o 
 -11   5  14      505.55      262.80    338.47 o 
  -9   5  14      110.41      248.27    284.25 o 
  -7   5  14     1691.72     1122.73    273.80 o 
  -5   5  14      129.70      265.52    309.05 o 
 -35   1  15       77.99     -153.30    290.88 o 
 -33   1  15       47.37      280.65    275.88 o 
 -31   1  15       31.07       97.33    264.68 o 
 -29   1  15      831.62      662.29    216.04 o 
 -27   1  15        0.28        3.62    187.82 o 
 -25   1  15        8.75       38.23    107.47 o 
 -23   1  15       30.88      101.14    121.07 o 
 -21   1  15      653.26      615.50    146.48 o 
 -19   1  15        0.14       75.45    158.64 o 
 -17   1  15      353.59      225.37    153.49 o 
 -15   1  15      391.88      470.16    144.25 o 
 -13   1  15       12.72       -6.46    141.00 o 
 -11   1  15       38.52      160.30    146.90 o 
  -9   1  15      235.49      103.64    145.93 o 
  -7   1  15      283.83      130.85    151.16 o 
  -5   1  15     5293.63     5197.10    219.29 o 
  -3   1  15     1659.44     1811.12    185.95 o 
  -1   1  15     1218.67     1306.37    185.52 o 
   1   1  15      830.93      612.81    163.82 o 
   3   1  15      271.37      112.39    148.87 o 
   5   1  15      932.25     1561.90    676.82 o 
 -34   2  15       62.36      143.62    346.27 o 
 -32   2  15      979.85     1405.20    311.19 o 
 -30   2  15      888.64     1018.18    268.38 o 
 -28   2  15       50.93      133.22    217.13 o 
 -26   2  15      602.25      884.45    162.75 o 
 -24   2  15      270.88      220.79    123.18 o 
 -22   2  15     2931.97     3220.19    175.30 o 
 -20   2  15      365.83      293.25    171.90 o 
 -18   2  15      422.29      221.84    177.28 o 
 -16   2  15        0.03       54.17    165.98 o 
 -14   2  15      517.64      662.15    153.96 o 
 -12   2  15      595.56      602.78    142.67 o 
 -10   2  15      567.35      624.46    148.87 o 
  -8   2  15        1.32     -136.25    147.84 o 
  -6   2  15       99.76      -43.97    159.64 o 
  -4   2  15     1032.07     1049.32    187.34 o 
  -2   2  15     1481.23     1741.64    198.15 o 
   0   2  15      686.71      498.16    218.38 o 
   2   2  15       29.22      149.42    166.31 o 
   4   2  15       19.44      149.15    196.14 o 
 -31   3  15      561.58      549.25    440.63 o 
 -29   3  15       27.03      164.76    357.41 o 
 -27   3  15      553.84      614.89    175.84 o 
 -25   3  15        2.71      158.53    224.56 o 
 -23   3  15      610.71      640.90    160.17 o 
 -21   3  15      170.78      331.50    192.98 o 
 -19   3  15     1027.68      975.16    199.15 o 
 -17   3  15        6.00       13.86    176.11 o 
 -15   3  15        4.46       15.25    178.43 o 
 -13   3  15      247.04      277.26    164.97 o 
 -11   3  15      880.27      898.47    175.06 o 
  -9   3  15      825.43     1033.34    191.40 o 
  -7   3  15      128.87       21.69    176.27 o 
  -5   3  15        0.39       -7.38    188.93 o 
  -3   3  15      297.69      411.38    223.92 o 
  -1   3  15       60.16      288.12    236.24 o 
   1   3  15      455.50      312.46    194.11 o 
 -26   4  15      945.83      955.88    316.36 o 
 -24   4  15      211.37      172.39    189.93 o 
 -22   4  15       22.69     -120.99    241.06 o 
 -20   4  15       64.49     -163.93    249.34 o 
 -18   4  15        8.27      111.97    241.93 o 
 -16   4  15      522.58      480.46    223.59 o 
 -14   4  15      223.41      230.47    221.66 o 
 -12   4  15      168.84      251.44    208.32 o 
 -10   4  15       23.69     -168.74    244.04 o 
  -8   4  15      370.81      272.60    248.63 o 
  -6   4  15       88.25      426.30    288.36 o 
  -4   4  15      806.89      759.10    314.66 o 
 -32   0  16       19.68     -110.76    427.75 o 
 -30   0  16      166.49      387.67    423.39 o 
 -28   0  16     1076.90     1270.54    364.29 o 
 -26   0  16      947.17      784.84    181.92 o 
 -24   0  16      868.18      859.31    211.35 o 
 -22   0  16     3905.99     3282.71    301.30 o 
 -20   0  16      315.83      621.60    261.86 o 
 -18   0  16     1642.42     1622.09    286.49 o 
 -16   0  16        5.22      162.85    226.52 o 
 -14   0  16      112.65      197.19    230.10 o 
 -12   0  16     1558.48     1534.95    237.63 o 
 -10   0  16      962.72     1451.50    222.11 o 
  -8   0  16      347.26      359.99    293.38 o 
  -6   0  16     1244.51     1277.61    258.95 o 
  -4   0  16      503.64     1014.07    271.36 o 
  -2   0  16        8.67     -145.69    297.88 o 
   0   0  16      625.73      564.48    345.35 o 
   2   0  16     3412.08     2990.17    502.37 o 
 -33   1  16      154.21      194.92    371.53 o 
 -31   1  16       33.48     -300.72    351.63 o 
 -29   1  16      862.53      806.15    263.96 o 
 -27   1  16       19.30       84.06    156.92 o 
 -25   1  16     1895.14     2218.92    157.42 o 
 -23   1  16      444.94      296.53    185.11 o 
 -21   1  16     2150.01     2583.14    207.07 o 
 -19   1  16      389.27      505.59    182.79 o 
 -17   1  16     1532.36     1480.69    186.26 o 
 -15   1  16      151.62      155.74    167.37 o 
 -13   1  16     2335.90     2269.21    185.18 o 
 -11   1  16       15.55        2.12    152.94 o 
  -9   1  16     1535.99     1345.32    168.66 o 
  -7   1  16      751.97      923.42    187.06 o 
  -5   1  16      377.32      296.92    187.51 o 
  -3   1  16      681.13      986.51    218.83 o 
  -1   1  16      249.26      162.09    242.77 o 
   1   1  16     1267.47     1314.71    207.40 o 
 -30   2  16      144.19      140.63    460.60 o 
 -28   2  16      660.30      631.30    212.21 o 
 -26   2  16      679.03     1063.60    154.75 o 
 -24   2  16     1681.52     1593.99    177.05 o 
 -22   2  16      153.60       13.84    189.53 o 
 -20   2  16     5197.16     5172.91    258.95 o 
 -18   2  16      904.07      663.00    205.19 o 
 -16   2  16     4538.28     4395.95    297.84 o 
 -14   2  16     2044.74     2461.96    195.18 o 
 -12   2  16      515.25      511.56    169.71 o 
 -10   2  16      873.13      805.32    182.76 o 
  -8   2  16      314.64      329.66    181.96 o 
  -6   2  16      411.25      222.73    212.18 o 
  -4   2  16       27.36     -198.52    227.54 o 
  -2   2  16     1650.62     1724.28    259.05 o 
   0   2  16        0.34      281.30    647.34 o 
 -27   3  16      144.20      122.33    292.37 o 
 -25   3  16     1083.87      852.64    171.83 o 
 -23   3  16      834.55      587.22    237.70 o 
 -21   3  16     2249.68     2453.39    296.91 o 
 -19   3  16      407.80      394.43    251.28 o 
 -17   3  16     2302.13     2355.83    261.65 o 
 -15   3  16      113.95      201.08    221.54 o 
 -13   3  16     2120.82     1960.20    213.10 o 
 -11   3  16      206.55      253.81    226.50 o 
  -9   3  16      668.35      497.45    242.09 o 
  -7   3  16       45.11        1.07    256.70 o 
  -5   3  16      318.04      455.17    308.26 o 
 -20   4  16       16.17     -171.68    310.49 o 
 -18   4  16      494.02      312.77    319.14 o 
 -16   4  16       56.15      -11.77    306.72 o 
 -14   4  16     2037.24     2442.49    368.88 o 
 -12   4  16      285.06      379.03    409.02 o 
 -29   1  17      283.61      486.28    463.28 o 
 -27   1  17      327.94      204.47    168.60 o 
 -25   1  17        4.70       14.70    222.98 o 
 -23   1  17        0.14       61.82    237.59 o 
 -21   1  17      158.43      347.08    247.81 o 
 -19   1  17       32.74      107.46    212.30 o 
 -17   1  17       12.06      -14.63    209.41 o 
 -15   1  17       14.66      307.95    185.92 o 
 -13   1  17      133.19      123.26    191.00 o 
 -11   1  17      265.77      222.55    210.97 o 
  -9   1  17      373.06      533.36    266.89 o 
  -7   1  17        7.17        9.42    233.25 o 
  -5   1  17      665.65      432.44    246.90 o 
 -26   2  17      130.00       97.75    181.53 o 
 -24   2  17      225.85      106.77    240.48 o 
 -22   2  17      257.04      464.04    258.04 o 
 -20   2  17      141.67       58.74    258.00 o 
 -18   2  17       50.74      156.56    269.77 o 
 -16   2  17      358.36       27.84    244.72 o 
 -14   2  17      439.65      292.25    245.92 o 
 -12   2  17      927.27     1217.14    284.67 o 
 -10   2  17      119.78       55.98    274.73 o 
  -8   2  17        9.33      102.51    285.71 o 
  -6   2  17        3.94      -17.10    317.50 o 
 -21   3  17      423.63      153.68    302.46 o 
 -19   3  17        2.57       78.67    318.17 o 
 -17   3  17      114.12       70.22    363.99 o 
 -15   3  17      240.38       86.44    325.06 o 
 -13   3  17      153.77     -170.88    333.78 o 
 -24   0  18     2514.43     2700.26    408.66 o 
 -22   0  18      220.74       89.74    536.24 o 
 -20   0  18     3656.51     4002.99    451.51 o 
 -18   0  18      318.86      -15.14    495.13 o 
 -16   0  18     2856.09     2839.58    589.70 o 
 -14   0  18     1510.21     1596.33    555.10 o 
 -12   0  18     3464.59     4190.29    479.98 o 
 -23   1  18      962.32      752.28    275.82 o 
 -21   1  18      762.63      861.04    284.73 o 
 -19   1  18      704.64      374.40    357.71 o 
 -17   1  18      523.13      367.23    379.48 o 
 -15   1  18     1280.02     1348.71    341.51 o 
 -13   1  18       85.67       50.57    294.70 o 
                                                 
